# Supplementary material for: Effect of temperature on the pathogenesis, accumulation of viral and satellite RNAs and on plant proteome in peanut stunt virus and satellite RNA-infected plants
Source: Front Plant Sci. 2015 Oct 29;6:903. doi: 10.3389/fpls.2015.00903 (PMC4625170; doi:10.3389/fpls.2015.00903)
Supplement: Supplementary Table S1 — Collective characteristics of identified proteins including their Mascot, Blast2GO, KEGG, and KAAS ortholog definition as well as and KEGG pathway names classified on the basis of Solanum lycopersicum database. [file DataSheet1.XLSX]

## Sheet: Complete annotation table
Spot	Well	Mass:	Score:	Expect:	Matches:	Frame:	T-test 0	T-test Vir	T-test VirSat	AV Ratio 0	AV Ratio Virus	AV Ratio Virus+Satelite	Curated name	Curated GO Biological process terms			Mascot definition (first hit)	Blast2GO definition (RefSeq)	KEGG Definition (Solanum_lycopersicum BLAST)	KAAS ortholog group definition	Blast2GO GO terms (RefSeq)	KEGG ptathway names (Solanum_lycopersicum BLAST)	KEGG ptathway names (KAAS)	NCBI_ID	Uniprot Solanum_lycopersicum	K number (KAAS)	Blast2GO GO numbers (RefSeq)	KEGG ptathway Ids (Solanum lycopersicum BLAST)	KEGG ptathway Ids (KAAS)
1555	H-15	23028	352	9.3e-30	47		0.026			2.99			superoxide dismutase [Fe]	response to stimulus	-	-	RecName: Full=Superoxide dismutase [Fe], chloroplastic	superoxide dismutase	-	-	binding; biological_process; catalytic activity; cellular process; cytosol; metabolic process; mitochondrion; plasma membrane; plastid; protein binding; response to abiotic stimulus; response to stress; thylakoid;	-	-	gi|134642|sp|P22302.1|SODF_NICPL	Q7YK44	-	0003824;0005488;0005515;0005739;0005829;0005886;0006950;0008150;0008152;0009536;0009579;0009628;0009987;	-	-
1540	H-11	22572	168	2.3e-11	10		0.029	0.038		2.83	2.63		proteasome subunit beta type-2-A-like	protein metabolic process	-	-	Proteasome subunit beta type [Medicago truncatula]	proteasome subunit beta type-2-a-like	proteasome subunit beta type-2-A-like	20S proteasome subunit beta 4	biological_process; catabolic process; cellular component organization; cellular process; cytosol; extracellular region; hydrolase activity; intracellular; membrane; plasma membrane; protein metabolic process; response to stress; vacuole;	Proteasome	-	gi|357480975|ref|XP_003610773.1|	K4CVK9	K02734	0005576;0005622;0005773;0005829;0005886;0006950;0008150;0009056;0009987;0016020;0016043;0016787;0019538;	sly03050	-
1407	G-19	18712	116	3.7e-05	6		0.044			2.46			proteasome subunit beta type-5-like	protein metabolic process	-	-	putative beta5 proteasome subunit, partial [Nicotiana tabacum]	proteasome subunit beta type-5-like	proteasome subunit beta type-5-like	20S proteasome subunit beta 5	catabolic process; cellular process; hydrolase activity; intracellular; protein metabolic process;	Proteasome	Proteasome	gi|14594931|emb|CAC43326.1|	K4C2U0	K02737	0005622;0009056;0009987;0016787;0019538;	sly03050	ko03050
1101	E-17	24387	159	1e-09	8	1	0.031			2.12			oxidoreductase, zincbinding dehydrogenase family protein	-	-	-	EST881335 petunia floral post-ethylene cDNA library Petunia x hybrida cDNA clone Petunia-C2H4-4-F01 5' end, mRNA sequence	quinone oxidoreductase-like protein chloroplastic-like	-	-	binding; catalytic activity; metabolic process; transferase activity;	-	-	gi|52580767|gb|CV292958.1|CV292958	-	-	0003824;0005488;0008152;0016740;	-	-
1059	E-13	40976	152	9.3e-10	11		0.0024			1.97			quinone oxidoreductase-like protein	photosynthesis	response to stimulus	-	PREDICTED: quinone oxidoreductase-like protein At1g23740, chloroplastic-like [Solanum lycopersicum]	quinone oxidoreductase-like protein chloroplastic-like	-	-	binding; biosynthetic process; catabolic process; catalytic activity; cellular process; extracellular region; lipid metabolic process; metabolic process; nucleobase-containing compound metabolic process; plastid; response to abiotic stimulus; response to biotic stimulus; response to external stimulus; response to stress; secondary metabolic process; thylakoid;	-	-	gi|460385950|ref|XP_004238663.1|	K4BW79	-	0003824;0005488;0005576;0006139;0006629;0006950;0008152;0009056;0009058;0009536;0009579;0009605;0009607;0009628;0009987;0019748;	-	-
1741	I-15	16706	354	5.9e-30	19		0.048			1.86			ubiquitin-conjugating enzyme E2 variant 1D	protein metabolic process	response to stimulus	-	PREDICTED: ubiquitin-conjugating enzyme E2 variant 1D-like [Solanum lycopersicum]	ubiquitin-conjugating enzyme e2 variant 1d-like	-	ubiquitin-conjugating enzyme E2 variant	carbohydrate metabolic process; catabolic process; cellular process; cellular protein modification process; cell cycle; cytosol; DNA metabolic process; intracellular; nucleobase-containing compound metabolic process; nucleus; post-embryonic development; protein binding; protein metabolic process; reproduction; response to abiotic stimulus; response to stress; transferase activity; transport;	-	-	gi|460407957|ref|XP_004249415.1|	K4D399	K10704	0000003;0005515;0005622;0005634;0005829;0005975;0006139;0006259;0006464;0006810;0006950;0007049;0009056;0009628;0009791;0009987;0016740;0019538;	-	-
1893	J-21						0.013	0.01		1.82	2.18		-	-	-	-	-	-	-	-	-	-	-	-	-	-	-	-	-
1412	G-20	27223	76	0.041	9		0.0035	0.0079		1.82	1.55		triosephosphate isomerase	carbohydrate metabolic process	photosynthesis	-	triose phosphate isomerase cytosolic isoform-like [Solanum tuberosum]	triosephosphate chloroplastic-like	-	triosephosphate isomerase (TIM)	binding; biological_process; biosynthetic process; carbohydrate metabolic process; catabolic process; catalytic activity; cellular_component; cellular component organization; cellular process; cell wall; cytosol; extracellular region; generation of precursor metabolites and energy; Golgi apparatus; lipid metabolic process; membrane; mitochondrion; multicellular organismal development; nucleobase-…	-	Glycolysis / Gluconeogenesis, Fructose and mannose metabolism, Inositol phosphate metabolism, Carbon fixation in photosynthetic organisms, Carbon metabolism, Biosynthesis of amino acids	gi|77745458|gb|ABB02628.1|	K4BPK4	K01803	0000003;0003824;0005488;0005575;0005576;0005618;0005739;0005773;0005794;0005829;0005886;0005975;0006091;0006139;0006629;0006810;0006950;0007275;0008150;0009056;0009058;0009536;0009579;0009628;0009987;0015979;0016020;0016043;0019538;	-	ko00010, ko00051, ko00562, ko00710, ko01200, ko01230
1601	H-22	21371	133	7.4e-08	5		0.014		0.028	1.8		1.52	peroxiredoxin	response to stimulus	photosynthesis	-	peroxiredoxin [Phaseolus vulgaris]	peroxiredoxin-2e- chloroplastic-like	-	-	biological_process; carbohydrate metabolic process; catabolic process; catalytic activity; generation of precursor metabolites and energy; mitochondrion; response to stress;	-	-	gi|543176812|gb|AGV54429.1|	K4AXM7	-	0003824;0005739;0005975;0006091;0006950;0008150;0009056;	-	-
1897	J-23						0.0025			1.71			-	-	-	-	-	-	-	-	-	-	-	-	-	-	-	-	-
1619	I-1						0.0062			1.7			-	-	-	-	-	-	-	-	-	-	-	-	-	-	-	-	-
1814	J-6	22647	46	40	4		0.0089			1.66			Ribosomal protein PSRP3/Ycf65	protein metabolic process	-	-	Ribosomal protein PSRP-3/Ycf65 [Theobroma cacao]	30s ribosomal protein chloroplastic-like	-	-	ribosome; structural molecule activity; translation;	-	-	gi|508712318|gb|EOY04215.1|	K4BFU1	-	0005198;0005840;0006412;	-	-
810	D-4	42949	295	4.6e-24	23		0.024			1.62			rubisco activase	photosynthesis	response to stimulus	-	RuBisCO activase	ribulose bisphosphate carboxylase oxygenase chloroplastic-like	-	-	biological_process; biosynthetic process; cellular component organization; cellular process; cell death; cell wall; enzyme regulator activity; extracellular region; generation of precursor metabolites and energy; membrane; metabolic process; multicellular organismal development; nucleotide binding; nucleus; photosynthesis; plastid; response to abiotic stimulus; response to biotic stimulus; respon…	-	-	gi|445628|prf||1909374A	K4CRD4	-	0000166;0005576;0005618;0005634;0006091;0006810;0006950;0007165;0007275;0008150;0008152;0008219;0009058;0009536;0009579;0009605;0009607;0009628;0009719;0009987;0015979;0016020;0016043;0030234;	-	-
1938	K-5						0.021			1.58			-	-	-	-	-	-	-	-	-	-	-	-	-	-	-	-	-
678	C-14	36462	109	0.0001	27	2	0.0034	0.01		1.52	1.41		peptidase m20 m25 m40 family protein	protein metabolic process	-	-	EST746774 Nicotiana benthamiana mixed tissue cDNA library, normalized, full-length Nicotiana benthamiana cDNA clone NBMAL32 5' end, mRNA sequence	peptidase m20 m25 m40 family protein	-	aminoacylase	cellular process; cytoplasm; hydrolase activity; metabolic process; protein metabolic process;	-	Arginine and proline metabolism, 2-Oxocarboxylic acid metabolism, Biosynthesis of amino acids	gi|39857235|gb|CK284052.1|CK284052	-	K14677	0005737;0008152;0009987;0016787;0019538;	-	ko00330, ko01210, ko01230
828	D-5						0.042			1.29			-	-	-	-	-	-	-	-	-	-	-	-	-	-	-	-	-
1262	F-18	48541	90	0.0015	11		0.045			-1.39			rubisco activase	photosynthesis	response to stimulus	-	Ribulose bisphosphate carboxylase/oxygenase activase 2, chloroplastic; Short=RA 2; Short=RuBisCO activase 2; Flags: Precursor	ribulose bisphosphate carboxylase oxygenase chloroplastic-like	-	-	biological_process; biosynthetic process; cellular component organization; cellular process; cell death; cell wall; enzyme regulator activity; extracellular region; generation of precursor metabolites and energy; membrane; metabolic process; multicellular organismal development; nucleotide binding; nucleus; photosynthesis; plastid; response to abiotic stimulus; response to biotic stimulus; respon…	-	-	gi|12643758|sp|Q40565.1|RCA2_TOBAC	K4D489	-	0000166;0005576;0005618;0005634;0006091;0006810;0006950;0007165;0007275;0008150;0008152;0008219;0009058;0009536;0009579;0009605;0009607;0009628;0009719;0009987;0015979;0016020;0016043;0030234;	-	-
963	D-24	37690	81	0.011	10		0.047			-1.41			fructose 1,6, bisphosphate aldolase	carbohydrate metabolic process	photosynthesis	-	fructose-bisphosphate aldolase 1, partial [Linum grandiflorum]	fructose-bisphosphate aldolase 6	fructose-bisphosphate aldolase cytoplasmic isozyme-like	fructose-bisphosphate aldolase, class I	anatomical structure morphogenesis; binding; biological_process; biosynthetic process; carbohydrate metabolic process; catabolic process; catalytic activity; cellular_component; cellular component organization; cellular process; cellular protein modification process; cell differentiation; cell wall; cytosol; extracellular region; generation of precursor metabolites and energy; Golgi apparatus; li…	Biosynthesis of amino acids; Biosynthesis of secondary metabolites; Carbon fixation in photosynthetic organisms; Carbon metabolism; Fructose and mannose metabolism; Glycolysis / Gluconeogenesis; Pentose phosphate pathway	Glycolysis / Gluconeogenesis, Pentose phosphate pathway, Fructose and mannose metabolism, Methane metabolism, Carbon fixation in photosynthetic organisms, Carbon metabolism, Biosynthesis of amino acids	gi|362799991|dbj|BAL41455.1|	K4D3E4	K01623	0003824;0005488;0005575;0005576;0005618;0005730;0005739;0005773;0005794;0005829;0005840;0005886;0005975;0006091;0006139;0006464;0006629;0006810;0006950;0007275;0008150;0008152;0009056;0009058;0009536;0009579;0009628;0009653;0009719;0009987;0015979;0016020;0016043;0019538;0019748;0030154;	sly00010; sly00030; sly00051; sly00710; sly01100; sly01110; sly01200; sly01230	ko00010, ko00030, ko00051, ko00680, ko00710, ko01200, ko01230
1319	G-4	19346	88	0.0024	5		0.025	0.03		-1.45	-2.38		carbonic anhydrase	photosynthesis	-	-	chloroplast carbonic anhydrase, partial [Nicotiana benthamiana]	carbonic anhydrase 2	carbonic anhydrase (EC:4.2.1.1)	-	binding; biological_process; catalytic activity;	Nitrogen metabolism	-	gi|62865755|gb|AAY17070.1|	Q5NE20	-	0003824;0005488;0008150;	sly00910	-
157	A-7						0.04			-1.45			-	-	-	-	-	-	-	-	-	-	-	-	-	-	-	-	-
1194	F-7	37677	182	9.3e-13	16		0.035			-1.48			thiamine thiazole synthase 1, chloroplastic-like	response to stimulus	-	-	PREDICTED: thiamine thiazole synthase 1, chloroplastic-like [Solanum lycopersicum]	thiamine thiazole synthase chloroplastic-like	thiamine thiazole synthase 1, chloroplastic-like	thiamine thiazole synthase	binding; biosynthetic process; carbohydrate metabolic process; cellular process; cellular protein modification process; metabolic process; mitochondrion; plastid; protein binding; response to abiotic stimulus; response to biotic stimulus; response to external stimulus; response to stress; thylakoid; transport;	Thiamine metabolism	Thiamine metabolism	gi|460397188|ref|XP_004244150.1|	K4CH99	K03146	0005488;0005515;0005739;0005975;0006464;0006810;0006950;0008152;0009058;0009536;0009579;0009605;0009607;0009628;0009987;	sly00730; sly01100	ko00730
768	C-22	35835	782	9.3e-73	40		0.028			-1.62			ATP synthase CF1 beta subunit	photosynthesis	-	-	ATP synthase beta subunit, partial (chloroplast) [Physalis sp. P140]	ATP synthase CF1 beta subunit	ATP synthase CF1 beta subunit	-	biosynthetic process; cellular process; hydrolase activity; membrane; nucleobase-containing compound metabolic process; nucleotide binding; transport; transporter activity;	Oxidative phosphorylation; Photosynthesis	-	gi|159227386|emb|CAJ80484.1|	Q2MI93	-	0000166;0005215;0006139;0006810;0009058;0009987;0016020;0016787;	sly00190; sly00195; sly01100	-
770	C-23	44822	572	9.3e-52	28		0.014			-1.63			glutamate dehydrogenase	cellular amino acid metabolic process	response to stimulus	-	Glutamate dehydrogenase B; Short=GDH B	glutamate dehydrogenase a-like	-	glutamate dehydrogenase (NAD(P)+)	binding; biological_process; biosynthetic process; catabolic process; catalytic activity; cellular component organization; cellular process; Golgi apparatus; membrane; metabolic process; mitochondrion; nucleotide binding; response to abiotic stimulus; response to stress; secondary metabolic process; transport; vacuole;	-	Alanine, aspartate and glutamate metabolism, Arginine and proline metabolism, D-Glutamine and D-glutamate metabolism, Nitrogen metabolism, Proximal tubule bicarbonate reclamation	gi|12643806|sp|Q9LEC8.1|DHEB_NICPL	K4D297	K00261	0000166;0003824;0005488;0005739;0005773;0005794;0006810;0006950;0008150;0008152;0009056;0009058;0009628;0009987;0016020;0016043;0019748;	-	ko00250, ko00330, ko00471, ko00910, ko04964
405	B-7	68956	309	1.9e-25	31		0.015			-1.69			vacuolar H+-ATPase A2 subunit	transport	-	-	vacuolar H+-ATPase A2 subunit isoform [Solanum lycopersicum]	v-type proton atpase catalytic subunit a-like	vacuolar H+-ATPase A2 subunit isoform	V-type H+-transporting ATPase subunit A	anatomical structure morphogenesis; biological_process; biosynthetic process; carbohydrate metabolic process; catabolic process; cellular_component; cellular component organization; cellular process; cell growth; cell wall; cytosol; extracellular region; generation of precursor metabolites and energy; Golgi apparatus; hydrolase activity; intracellular; membrane; mitochondrion; multicellular organ…	Oxidative phosphorylation; Phagosome	Oxidative phosphorylation, Phagosome	gi|350537279|ref|NP_001234287.1|	Q84XV7	K02145	0000166;0005215;0005515;0005575;0005576;0005618;0005622;0005739;0005773;0005794;0005829;0005886;0005975;0006091;0006139;0006810;0006950;0007275;0008150;0009056;0009058;0009536;0009628;0009653;0009987;0016020;0016043;0016049;0016787;0019538;	sly00190; sly01100; sly04145	ko00190, ko04145
406	B-8	68956	252	9.3e-20	36		0.014		0.034	-1.8		-1.5	vacuolar H+-ATPase A2 subunit	transport	-	-	vacuolar H+-ATPase A2 subunit isoform [Solanum lycopersicum]	v-type proton atpase catalytic subunit a-like	vacuolar H+-ATPase A2 subunit isoform	V-type H+-transporting ATPase subunit A	anatomical structure morphogenesis; biological_process; biosynthetic process; carbohydrate metabolic process; catabolic process; cellular_component; cellular component organization; cellular process; cell growth; cell wall; cytosol; extracellular region; generation of precursor metabolites and energy; Golgi apparatus; hydrolase activity; intracellular; membrane; mitochondrion; multicellular organ…	Oxidative phosphorylation; Phagosome	Oxidative phosphorylation, Phagosome	gi|350537279|ref|NP_001234287.1|	Q84XV7	K02145	0000166;0005215;0005515;0005575;0005576;0005618;0005622;0005739;0005773;0005794;0005829;0005886;0005975;0006091;0006139;0006810;0006950;0007275;0008150;0009056;0009058;0009536;0009628;0009653;0009987;0016020;0016043;0016049;0016787;0019538;	sly00190; sly01100; sly04145	ko00190, ko04145
408	B-9	68956	184	5.9e-13	27		0.013			-1.86			vacuolar H+-ATPase A2 subunit	transport	-	-	vacuolar H+-ATPase A2 subunit isoform [Solanum lycopersicum]	v-type proton atpase catalytic subunit a-like	vacuolar H+-ATPase A2 subunit isoform	V-type H+-transporting ATPase subunit A	anatomical structure morphogenesis; biological_process; biosynthetic process; carbohydrate metabolic process; catabolic process; cellular_component; cellular component organization; cellular process; cell growth; cell wall; cytosol; extracellular region; generation of precursor metabolites and energy; Golgi apparatus; hydrolase activity; intracellular; membrane; mitochondrion; multicellular organ…	Oxidative phosphorylation; Phagosome	Oxidative phosphorylation, Phagosome	gi|350537279|ref|NP_001234287.1|	Q84XV7	K02145	0000166;0005215;0005515;0005575;0005576;0005618;0005622;0005739;0005773;0005794;0005829;0005886;0005975;0006091;0006139;0006810;0006950;0007275;0008150;0009056;0009058;0009536;0009628;0009653;0009987;0016020;0016043;0016049;0016787;0019538;	sly00190; sly01100; sly04145	ko00190, ko04145
222	A-10						0.0034			-1.9			-	-	-	-	-	-	-	-	-	-	-	-	-	-	-	-	-
591	C-9						0.028			-1.93			-	-	-	-	-	-	-	-	-	-	-	-	-	-	-	-	-
1302	G-1	42568	125	4.6e-07	10		0.045	0.043		-1.94	-1.68		sedoheptulose-1,7-bisphosphatase, chloroplastic	photosynthesis	carbohydrate metabolic process	-	sedoheptulose-1,7-bisphosphatase, chloroplastic	sedoheptulose- - chloroplastic-like	chloroplast sedoheptulose-1,7-bisphosphatase	sedoheptulose-bisphosphatase	anatomical structure morphogenesis; biological_process; biosynthetic process; carbohydrate metabolic process; catabolic process; cellular component organization; cellular process; cellular protein modification process; cell death; extracellular region; generation of precursor metabolites and energy; hydrolase activity; lipid metabolic process; metabolic process; nucleobase-containing compound met…	Carbon fixation in photosynthetic organisms; Carbon metabolism	Carbon fixation in photosynthetic organisms, Carbon metabolism	gi|3914940|sp|O20252.1|S17P_SPIOL	C5IU71	K01100	0005576;0005975;0006091;0006139;0006464;0006629;0006810;0006950;0007165;0008150;0008152;0008219;0009056;0009058;0009536;0009579;0009605;0009607;0009628;0009653;0009719;0009791;0009987;0015979;0016043;0016787;0019748;	sly00710; sly01100; sly01200	ko00710, ko01200
380	B-4						0.013			-1.98			-	-	-	-	-	-	-	-	-	-	-	-	-	-	-	-	-
1896	J-22	28626	407	1.6e-34	26	1	0.0077			-2			photosystem II reaction center PSB28 protein	photosynthesis	-	-	TT-31_M02 K326 late senescent leaf library Nicotiana tabacum cDNA, mRNA sequence	photosystem ii reaction center psb28 chloroplastic-like	-	photosystem II 13kDa protein	biosynthetic process; cellular component organization; cellular process; generation of precursor metabolites and energy; lipid metabolic process; membrane; multicellular organismal development; photosynthesis; plastid; thylakoid;	-	-	gi|190146228|gb|FG644758.1|FG644758	-	K08903	0006091;0006629;0007275;0009058;0009536;0009579;0009987;0015979;0016020;0016043;	-	-
1886	J-20						0.019			-2.52			-	-	-	-	-	-	-	-	-	-	-	-	-	-	-	-	-
967	E-1						0.0065			-3.13			-	-	-	-	-	-	-	-	-	-	-	-	-	-	-	-	-
219	A-9						0.019			-3.63			-	-	-	-	-	-	-	-	-	-	-	-	-	-	-	-	-
1295	F-24	19346	173	7.4e-12	10		0.038			-7.27			carbonic anhydrase	photosynthesis	-	-	chloroplast carbonic anhydrase, partial [Nicotiana benthamiana]	carbonic anhydrase 2	carbonic anhydrase (EC:4.2.1.1)	-	binding; biological_process; catalytic activity;	Nitrogen metabolism	-	gi|62865755|gb|AAY17070.1|	Q5NE20	-	0003824;0005488;0008150;	sly00910	-
1856	J-13							0.0034			2.81		-	-	-	-	-	-	-	-	-	-	-	-	-	-	-	-	-
388	B-5	74965	657	2.9e-60	31			0.0029			2.73		heat shock 70 kda protein	protein metabolic process	response to stimulus	transport	PREDICTED: stromal 70 kDa heat shock-related protein, chloroplastic-like [Solanum lycopersicum]	heat shock 70 kda mitochondrial-like	-	-	binding; biological_process; biosynthetic process; carbohydrate metabolic process; catabolic process; cellular_component; cellular component organization; cellular process; cell differentiation; cell wall; cytosol; endoplasmic reticulum; flower development; generation of precursor metabolites and energy; Golgi apparatus; membrane; mitochondrion; multicellular organismal development; nucleobase-co…	-	-	gi|460369188|ref|XP_004230445.1|	K4B1S1	-	0000166;0005488;0005515;0005575;0005618;0005654;0005730;0005739;0005773;0005783;0005794;0005829;0005886;0005975;0006091;0006139;0006810;0006950;0007275;0008150;0009056;0009058;0009536;0009579;0009605;0009607;0009628;0009908;0009987;0016020;0016043;0019538;0030154;	-	-
1425	G-24	33177	232	5e-17	10	3		0.0085			2.59		arginine biosynthesis bifunctional protein ArgJ	cellular amino acid metabolic process	-	-	KP1B.107F11F.050726T7 KP1B Nicotiana tabacum cDNA clone KP1B.107F11, mRNA sequence	arginine biosynthesis bifunctional protein	-	glutamate N-acetyltransferase / amino-acid N-acetyltransferase	biosynthetic process; cellular process; transferase activity;	-	-	gi|76870188|gb|DV161180.1|DV161180	-	K00620	0009058;0009987;0016740;	-	-
1867	J-15	20861	257	1.6e-19	29	1		0.008			2.33		FKBP-type peptidyl-prolyl cis-trans isomerase	protein metabolic process	-	-	ntb1844 Tobacco cultivar SR1 basal cell cDNA library Nicotiana tabacum cDNA, mRNA sequence	constans interacting protein 3	-	peptidylprolyl isomerase	binding; biosynthetic process; catalytic activity; cellular process; cellular protein modification process; cytosol; membrane; nucleobase-containing compound metabolic process; plastid; protein binding; protein metabolic process; thylakoid;	-	-	gi|311124976|gb|HS084903.1|HS084903	-	K01802	0003824;0005488;0005515;0005829;0006139;0006464;0009058;0009536;0009579;0009987;0016020;0019538;	-	-
1808	J-4							0.02			2.17		-	-	-	-	-	-	-	-	-	-	-	-	-	-	-	-	-
1828	J-8	13697	111	1.2e-05	9			0.042			2.14		ribosomal protein L14	protein metabolic process	-	-	ribosomal protein L14 (chloroplast) [Atropa belladonna]	ribosomal protein l14	ribosomal protein L14	large subunit ribosomal protein L14	biological_process; biosynthetic process; generation of precursor metabolites and energy; nucleobase-containing compound metabolic process; photosynthesis; plastid; ribosome; RNA binding; structural molecule activity; thylakoid; translation;	Ribosome	-	gi|28261753|ref|NP_783267.1|	Q2MI64	K02874	0003723;0005198;0005840;0006091;0006139;0006412;0008150;0009058;0009536;0009579;0015979;	sly03010	-
256	A-15	84898	62	1	23			0.0034			2.07		methionine synthase	cellular amino acid metabolic process	response to stimulus	-	methionine synthase [Solanum tuberosum]	5-methyltetrahydropteroyltriglutamate--homocysteine methyltransferase-like	5-methyltetrahydropteroyltriglutamate--homocysteine methyltransferase-like	5-methyltetrahydropteroyltriglutamate--homocysteine methyltransferase	anatomical structure morphogenesis; binding; biological_process; biosynthetic process; catalytic activity; cellular_component; cellular component organization; cellular process; cytosol; extracellular region; Golgi apparatus; membrane; multicellular organismal development; peroxisome; plasma membrane; plastid; response to abiotic stimulus; response to stress; transferase activity; vacuole;	Biosynthesis of amino acids; Biosynthesis of secondary metabolites; Cysteine and methionine metabolism; Selenocompound metabolism	Cysteine and methionine metabolism, Selenocompound metabolism, Biosynthesis of amino acids	gi|8439545|gb|AAF74983.1|AF082893_1	K4D338	K00549	0003824;0005488;0005575;0005576;0005773;0005777;0005794;0005829;0005886;0006950;0007275;0008150;0009058;0009536;0009628;0009653;0009987;0016020;0016043;0016740;	sly00270; sly00450; sly01100; sly01110; sly01230	ko00270, ko00450, ko01230
653	C-12							0.024			2.05		-	-	-	-	-	-	-	-	-	-	-	-	-	-	-	-	-
1709	I-14							0.043			2.02		-	-	-	-	-	-	-	-	-	-	-	-	-	-	-	-	-
237	A-12	84787	150	1.5e-09	33			0.039			1.95		methionine synthase	cellular amino acid metabolic process	response to stimulus	-	methionine synthase [Nicotiana attenuata]	5-methyltetrahydropteroyltriglutamate--homocysteine methyltransferase-like	5-methyltetrahydropteroyltriglutamate--homocysteine methyltransferase-like	5-methyltetrahydropteroyltriglutamate--homocysteine methyltransferase	anatomical structure morphogenesis; binding; biological_process; biosynthetic process; catalytic activity; cellular_component; cellular component organization; cellular process; cytosol; extracellular region; Golgi apparatus; membrane; multicellular organismal development; peroxisome; plasma membrane; plastid; response to abiotic stimulus; response to stress; transferase activity; vacuole;	Biosynthesis of amino acids; Biosynthesis of secondary metabolites; Cysteine and methionine metabolism; Selenocompound metabolism	Cysteine and methionine metabolism, Selenocompound metabolism, Biosynthesis of amino acids	gi|530704703|gb|AGT40326.1|	K4D338	K00549	0003824;0005488;0005575;0005576;0005773;0005777;0005794;0005829;0005886;0006950;0007275;0008150;0009058;0009536;0009628;0009653;0009987;0016020;0016043;0016740;	sly00270; sly00450; sly01100; sly01110; sly01230	ko00270, ko00450, ko01230
1809	J-5	15340	754	5.9e-70	15			0.031			1.94		superoxide dismutase [Cu-Zn]	response to stimulus	-	-	RecName: Full=Superoxide dismutase [Cu-Zn]	superoxide dismutase	-	superoxide dismutase, Cu-Zn family	binding; biological_process; biosynthetic process; carbohydrate metabolic process; catabolic process; catalytic activity; cellular process; cytosol; extracellular region; generation of precursor metabolites and energy; metabolic process; nucleus; peroxisome; plastid; protein binding; regulation of gene expression, epigenetic; response to abiotic stimulus; response to biotic stimulus; response to …	-	-	gi|134616|sp|P27082.2|SODC_NICPL	K4AX22	K04565	0003824;0005488;0005515;0005576;0005634;0005773;0005777;0005829;0005975;0006091;0006950;0008150;0008152;0009056;0009058;0009536;0009605;0009607;0009628;0009987;0040029;	-	-
247	A-14							7.5e-05			1.93		-	-	-	-	-	-	-	-	-	-	-	-	-	-	-	-	-
477	B-17	61642	97	0.00029	6			0.0033			1.85		chaperonin CPN60	protein metabolic process	response to stimulus	-	chaperonin-60kD, ch60, putative [Ricinus communis]	chaperonin cpn60- mitochondrial-like	chaperonin CPN60, mitochondrial-like	chaperonin GroEL	binding; biological_process; biosynthetic process; carbohydrate metabolic process; catabolic process; cellular component organization; cellular process; cell death; cytosol; embryo development; extracellular region; Golgi apparatus; membrane; mitochondrion; multicellular organismal development; nucleobase-containing compound metabolic process; nucleolus; nucleotide binding; plasma membrane; plast…	RNA degradation	RNA degradation	gi|255554262|ref|XP_002518171.1|	K4C227	K04077	0000003;0000166;0005488;0005515;0005576;0005730;0005739;0005773;0005794;0005829;0005840;0005886;0005975;0006139;0006810;0006950;0007275;0008150;0008219;0009056;0009058;0009536;0009579;0009605;0009607;0009628;0009790;0009791;0009987;0016020;0016043;0019538;	sly03018	ko03018
1845	J-9	23283	190	7.9e-13	15	2		0.0058			1.84		FKBP-type peptidyl-prolyl cis-trans isomerase	protein metabolic process	-	-	KR3B.113E18F.060119T7 KR3B Nicotiana tabacum cDNA clone KR3B.113E18, mRNA sequence	constans interacting protein 3	-	peptidylprolyl isomerase	binding; biosynthetic process; catalytic activity; cellular process; cellular protein modification process; cytosol; membrane; nucleobase-containing compound metabolic process; plastid; protein binding; protein metabolic process; thylakoid;	-	-	gi|94330105|gb|EB683707.1|EB683707	-	K01802	0003824;0005488;0005515;0005829;0006139;0006464;0009058;0009536;0009579;0009987;0016020;0019538;	-	-
1204	F-10	32953	101	0.00012	13			0.03			1.75		lactoylglutathione lyase-like (glyoxalase homolog)	response to stimulus	-	-	PREDICTED: lactoylglutathione lyase-like [Solanum lycopersicum]	glyoxalase i homolog glx1	-	lactoylglutathione lyase	binding; biological_process; biosynthetic process; carbohydrate metabolic process; catabolic process; catalytic activity; cellular process; cytosol; generation of precursor metabolites and energy; metabolic process; mitochondrion; peroxisome; plasma membrane; plastid; response to abiotic stimulus; response to stress; thylakoid; vacuole;	-	Pyruvate metabolism, MAPK signaling pathway - yeast	gi|460373807|ref|XP_004232705.1|	K4B9T4	K01759	0003824;0005488;0005739;0005773;0005777;0005829;0005886;0005975;0006091;0006950;0008150;0008152;0009056;0009058;0009536;0009579;0009628;0009987;	-	ko00620, ko04011
1940	K-6	12931	100	0.00089	5	3		0.022			1.72		nuclear transport factor 2-like	transport	response to stimulus	-	FS376425 normalized full-length tobacco cDNA library Nicotiana tabacum cDNA clone TBK01A01NGRL0010_3_G04 5', mRNA sequence	nuclear transport factor 2-like	-	-	response to stress; cell death; transport; cellular component organization; cellular process; cytosol; nuclear envelope; plasma membrane; transporter activity; protein binding;	-	-	gi|254629991|gb|FS376425.1|FS376425	-	-	0005829,0006950,0008219,0005215,0005515,0006810,0016043,0009987,0005635,0005886	-	-
1119	E-19	42596	302	9.3e-25	17			0.038			1.69		stem-loop (RNA) binding protein of 41 kda chloroplastic-like	response to stimulus	RNA binding	-	PREDICTED: chloroplast stem-loop binding protein of 41 kDa b, chloroplastic-like [Solanum lycopersicum]	chloroplast stem-loop binding protein of 41 kda chloroplastic-like	-	-	anatomical structure morphogenesis; biological_process; biosynthetic process; carbohydrate binding; carbohydrate metabolic process; catabolic process; cellular_component; cellular component organization; cellular process; cellular protein modification process; cell communication; cell death; cell differentiation; embryo development; extracellular region; flower development; generation of precurso…	-	-	gi|460391607|ref|XP_004241412.1|	K4C945	-	0000003;0003674;0003723;0005515;0005575;0005576;0005773;0005777;0005794;0005840;0005975;0006091;0006139;0006412;0006464;0006629;0006810;0006950;0007154;0007165;0007275;0008150;0008152;0008219;0009056;0009058;0009536;0009579;0009605;0009607;0009628;0009653;0009719;0009790;0009791;0009908;0009987;0009991;0015979;0016020;0016043;0030154;0030246;	-	-
424	B-11	74965	499	1.9e-44	26			0.028			1.66		heat shock 70 kda protein	protein metabolic process	response to stimulus	transport	PREDICTED: stromal 70 kDa heat shock-related protein, chloroplastic-like [Solanum lycopersicum]	heat shock 70 kda mitochondrial-like	-	-	binding; biological_process; biosynthetic process; carbohydrate metabolic process; catabolic process; cellular_component; cellular component organization; cellular process; cell differentiation; cell wall; cytosol; endoplasmic reticulum; flower development; generation of precursor metabolites and energy; Golgi apparatus; membrane; mitochondrion; multicellular organismal development; nucleobase-co…	-	-	gi|460369188|ref|XP_004230445.1|	K4B1S1	-	0000166;0005488;0005515;0005575;0005618;0005654;0005730;0005739;0005773;0005783;0005794;0005829;0005886;0005975;0006091;0006139;0006810;0006950;0007275;0008150;0009056;0009058;0009536;0009579;0009605;0009607;0009628;0009908;0009987;0016020;0016043;0019538;0030154;	-	-
1655	I-4	27173	189	1.9e-13	12			0.0028	0.015		1.65	1.59	peptidyl-prolyl cis-trans isomerase	protein metabolic process	response to stimulus	-	PREDICTED: peptidyl-prolyl cis-trans isomerase CYP20-2, chloroplastic-like [Glycine max]	peptidyl-prolyl cis-trans isomerase cyp20-3	-	peptidyl-prolyl cis-trans isomerase B (cyclophilin B)	anatomical structure morphogenesis; binding; biological_process; biosynthetic process; catabolic process; catalytic activity; cellular_component; cellular component organization; cellular process; cellular protein modification process; cell cycle; cell growth; cytosol; DNA metabolic process; endoplasmic reticulum; endosome; extracellular region; Golgi apparatus; intracellular; mitochondrion; mult…	-	-	gi|356536583|ref|XP_003536816.1|	K4ATJ4	K03768	0003824;0005488;0005515;0005575;0005576;0005622;0005634;0005739;0005768;0005783;0005794;0005829;0005886;0006139;0006259;0006464;0006810;0006950;0007049;0007165;0007275;0008150;0009056;0009058;0009536;0009605;0009607;0009628;0009653;0009719;0009791;0009987;0016043;0016049;0019538;	-	-
1236	F-16	33839	304	3.2e-24	25	3		0.0023			1.63		NADH-cytochrome b5 reductase-like protein-like	response to stimulus	-	-	EST747991 Nicotiana benthamiana mixed tissue cDNA library, normalized, full-length Nicotiana benthamiana cDNA clone NBMAT77 5' end, mRNA sequence	nitrate reductase	-	cytochrome-b5 reductase	binding; biological_process; carbohydrate metabolic process; catabolic process; catalytic activity; cellular component organization; cellular process; cell wall; endoplasmic reticulum; generation of precursor metabolites and energy; Golgi apparatus; metabolic process; mitochondrion; plasma membrane; response to abiotic stimulus; response to stress; transport;	-	Amino sugar and nucleotide sugar metabolism	gi|39859660|gb|CK285269.1|CK285269	-	K00326	0003824;0005488;0005618;0005739;0005783;0005794;0005886;0005975;0006091;0006810;0006950;0008150;0008152;0009056;0009628;0009987;0016043;	-	ko00520
337	A-22							0.044			1.56		-	-	-	-	-	-	-	-	-	-	-	-	-	-	-	-	-
1929	K-4	20335	151	6.3e-09	8	5		0.018			1.56		ribonucleoprotein	RNA binding	-	-	SAL_US006xk07r1.ab1 SAL_US N.Bentheme Nicotiana benthamiana cDNA 3', mRNA sequence	29 kda ribonucleoprotein chloroplastic-like	-	nucleolin	nucleic acid binding; nucleotide binding;	-	-	gi|47512378|gb|CN747381.1|CN747381	-	K11294	0000166;0003676;	-	-
1754	I-18	16706	184	5.9e-13	16			0.018			1.55		ubiquitin-conjugating enzyme E2 variant 1D	protein metabolic process	response to stimulus	-	PREDICTED: ubiquitin-conjugating enzyme E2 variant 1D-like [Solanum lycopersicum]	ubiquitin-conjugating enzyme e2 variant 1d-like	-	ubiquitin-conjugating enzyme E2 variant	carbohydrate metabolic process; catabolic process; cellular process; cellular protein modification process; cell cycle; cytosol; DNA metabolic process; intracellular; nucleobase-containing compound metabolic process; nucleus; post-embryonic development; protein binding; protein metabolic process; reproduction; response to abiotic stimulus; response to stress; transferase activity; transport;	-	-	gi|460407957|ref|XP_004249415.1|	K4D399	K10704	0000003;0005515;0005622;0005634;0005829;0005975;0006139;0006259;0006464;0006810;0006950;0007049;0009056;0009628;0009791;0009987;0016740;0019538;	-	-
154	A-6							0.048			1.42		-	-	-	-	-	-	-	-	-	-	-	-	-	-	-	-	-
1096	E-15	38898	144	5.9e-09	8			0.047			1.37		Cochaperone GrpE family protein	protein metabolic process	-	-	PREDICTED: protein GrpE-like [Solanum lycopersicum]	grpe protein mitochondrial-like	-	molecular chaperone GrpE	binding; cellular process; embryo development; enzyme regulator activity; nucleotide binding; plastid; post-embryonic development; protein binding; protein metabolic process; reproduction; thylakoid;	-	-	gi|460407825|ref|XP_004249350.1|	K4D311	K03687	0000003;0000166;0005488;0005515;0009536;0009579;0009790;0009791;0009987;0019538;0030234;	-	-
229	A-11							0.045			1.32		-	-	-	-	-	-	-	-	-	-	-	-	-	-	-	-	-
1684	I-10							0.015			1.31		-	-	-	-	-	-	-	-	-	-	-	-	-	-	-	-	-
1971	K-10	15049	302	9.3e-25	12			0.012			1.27		polyubiquitin	protein metabolic process	-	-	polyubiquitin 2, partial [Phaseolus vulgaris]	polyubiquitin 10	-	ubiquitin C	biosynthetic process; catabolic process; cellular process; cellular protein modification process; cytosol; embryo development; plasma membrane; protein binding; protein metabolic process; response to endogenous stimulus;	-	-	gi|33327286|gb|AAQ08999.1|	K4CH96	K08770	0005515;0005829;0005886;0006464;0009056;0009058;0009719;0009790;0009987;0019538;	-	-
1908	J-24	10409	397	2.9e-34	13			0.038			-1.33		plastocyanin	photosynthesis	-	-	RecName: Full=Plastocyanin B'/B''	plastocyanin 1	pre-plastocyanin (AA -64 to 106)	plastocyanin	binding; molecular_function;	Photosynthesis	-	gi|548526|sp|P35477.1|PLAS2_TOBAC	P17340	K02638	0003674;0005488;	sly00195	-
797	D-1	29908	104	0.00031	9	5		0.016			-1.41		Aminomethyltransferase, mitochondrial (Glycine cleavage system T protein)	cellular amino acid metabolic process	-	-	AGN_PNL230cr1_b1.trimmed.seq AGN_PNL Nicotiana tabacum cDNA 3', mRNA sequence	Aminomethyltransferase, mitochondrial-like isoform x2	-	aminomethyltransferase	response to stress; catabolic process; cellular process; biosynthetic process; lipid metabolic process; multicellular organismal development; growth; anatomical structure morphogenesis; cellular component organization; transport; biological_process; flower development; metabolic process; plastid; extracellular region; membrane; ribosome; cytosol; thylakoid; mitochondrion; transferase activity;	-	Glycine, serine and threonine metabolism, One carbon pool by folate, Carbon metabolism	gi|190813280|gb|FG200828.1|FG200828	-	K00605	0009536,0006950,0009056,0009987,0005576,0009058,0006629,0016020,0005840,0005829,0007275,0040007,0009653,0016043,0006810,0008150,0009579,0016740,0009908	-	ko00260, ko00670, ko01200
939	D-21	44793	679	1.9e-62	35			0.047			-1.53		phosphoribulokinase, chloroplastic-like	photosynthesis	-	-	PREDICTED: phosphoribulokinase, chloroplastic-like [Solanum lycopersicum]	PREDICTED: phosphoribulokinase, chloroplastic-like	phosphoribulokinase, chloroplastic-like	phosphoribulokinase	anatomical structure morphogenesis; biological_process; biosynthetic process; carbohydrate metabolic process; catabolic process; cellular component organization; cellular process; cellular protein modification process; cell death; cytosol; extracellular region; generation of precursor metabolites and energy; kinase activity; membrane; metabolic process; nucleobase-containing compound metabolic pr…	Carbon fixation in photosynthetic organisms; Carbon metabolism	Carbon fixation in photosynthetic organisms, Carbon metabolism	gi|460400830|ref|XP_004245935.1|	K4CMY9	K00855	0000166;0005515;0005576;0005829;0005975;0006091;0006139;0006464;0006810;0006950;0007165;0008150;0008152;0008219;0009056;0009058;0009536;0009579;0009605;0009607;0009628;0009653;0009719;0009791;0009987;0015979;0016020;0016043;0016301;	sly00710; sly01100; sly01200	ko00710, ko01200
773	C-24							0.026			-1.56		-	-	-	-	-	-	-	-	-	-	-	-	-	-	-	-	-
1649	I-3							0.015			-1.62		-	-	-	-	-	-	-	-	-	-	-	-	-	-	-	-	-
620	C-10	62032	350	1.5e-29	24			0.016			-1.69		rubisco large subunit-binding protein subunit aplha (chaperonin 60 aplha)	protein metabolic process	response to stimulus	-	PREDICTED: ruBisCO large subunit-binding protein subunit alpha, chloroplastic-like [Solanum lycopersicum]	ru large subunit-binding protein subunit chloroplastic-like	-	-	biosynthetic process; cellular component organization; cellular process; cell death; cytosol; embryo development; extracellular region; flower development; Golgi apparatus; lipid metabolic process; mitochondrion; nucleobase-containing compound metabolic process; nucleolus; nucleotide binding; plasma membrane; plastid; post-embryonic development; protein binding; protein metabolic process; reprodu…	-	-	gi|460411525|ref|XP_004251160.1|	K4DAD5	-	0000003;0000166;0005515;0005576;0005730;0005739;0005794;0005829;0005840;0005886;0006139;0006629;0006950;0008219;0009058;0009536;0009579;0009605;0009607;0009628;0009790;0009791;0009908;0009987;0016043;0019538;	-	-
582	C-7							0.042			-1.72		-	-	-	-	-	-	-	-	-	-	-	-	-	-	-	-	-
1129	E-22	40774	601	1.2e-54	45			0.036			-1.81		ferredoxin--NADP reductase, leaf isozyme, chloroplastic-like	photosynthesis	response to stimulus	-	PREDICTED: ferredoxin--NADP reductase, leaf-type isozyme, chloroplastic-like [Solanum lycopersicum]	ferredoxin--nadp leaf-type chloroplastic-like	-	ferredoxin--NADP+ reductase	anatomical structure morphogenesis; binding; biological_process; biosynthetic process; carbohydrate metabolic process; catabolic process; catalytic activity; cellular component organization; cellular process; cell death; cytosol; extracellular region; generation of precursor metabolites and energy; membrane; metabolic process; molecular_function; nucleobase-containing compound metabolic process; …	-	Photosynthesis	gi|460373374|ref|XP_004232495.1|	K4BAP9	K02641	0003674;0003723;0003824;0005488;0005576;0005829;0005975;0006091;0006139;0006810;0006950;0007165;0008150;0008152;0008219;0009056;0009058;0009536;0009579;0009605;0009607;0009628;0009653;0009719;0009791;0009987;0015979;0016020;0016043;0019748;	-	ko00195
1050	E-11	33027	519	1.9e-46	30			0.027			-1.86		rubisco activase	photosynthesis	response to stimulus	-	Chain A, Structure Of Green-type Rubisco Activase From Tobacco	ribulose bisphosphate carboxylase oxygenase chloroplastic-like	-	-	nucleotide binding;	-	-	gi|356624532|pdb|3T15|A	K4D489	-	0000166;	-	-
1490	H-7	24772	195	4.6e-14	21			0.045			-2.06		ribulose-phosphate 3-epimerase	photosynthesis	carbohydrate metabolic process	-	Chain A, D-Ribulose-5-Phosphate 3-Epimerase From Solanum Tuberosum Chloroplasts	ribulose-phosphate 3-epimerase	ribulose-phosphate 3-epimerase, chloroplastic-like	-	biological_process; carbohydrate metabolic process; catabolic process; catalytic activity; embryo development; extracellular region; nucleobase-containing compound metabolic process; plastid; post-embryonic development; reproduction; response to abiotic stimulus; response to biotic stimulus; response to external stimulus; response to stress; thylakoid;	Biosynthesis of amino acids; Biosynthesis of secondary metabolites; Carbon fixation in photosynthetic organisms; Carbon metabolism; Pentose and glucuronate interconversions; Pentose phosphate pathway	-	gi|4930130|pdb|1RPX|A	K4BL84	-	0000003;0003824;0005576;0005975;0006139;0006950;0008150;0009056;0009536;0009579;0009605;0009607;0009628;0009790;0009791;	sly00030; sly00040; sly00710; sly01100; sly01110; sly01200; sly01230	-
1113	E-18	38007	253	7.4e-20	12			0.013			-2.16		glyoxisomal malate dehydrogenase	photosynthesis	-	-	glyoxisomal malate dehydrogenase [Solanum lycopersicum]	peroxisomal nad-malate dehydrogenase 2	glyoxisomal malate dehydrogenase	malate dehydrogenase	anatomical structure morphogenesis; binding; biological_process; biosynthetic process; carbohydrate metabolic process; catabolic process; catalytic activity; cellular component organization; cellular process; cellular protein modification process; cell death; cell differentiation; cell wall; cytosol; extracellular region; generation of precursor metabolites and energy; Golgi apparatus; lipid meta…	Biosynthesis of secondary metabolites; Carbon fixation in photosynthetic organisms; Carbon metabolism; Citrate cycle; Cysteine and methionine metabolism; Glyoxylate and dicarboxylate metabolism; Pyruvate metabolism	Citrate cycle (TCA cycle), Cysteine and methionine metabolism, Pyruvate metabolism, Glyoxylate and dicarboxylate metabolism, Carbon fixation in photosynthetic organisms, Carbon metabolism	gi|350536711|ref|NP_001234005.1|	Q645M9	K00026	0003824;0005488;0005576;0005618;0005739;0005773;0005777;0005794;0005829;0005975;0006091;0006139;0006464;0006629;0006810;0006950;0007165;0007275;0008150;0008152;0008219;0009056;0009058;0009536;0009605;0009607;0009628;0009653;0009719;0009791;0009987;0015979;0016020;0016043;0019538;0019748;0030154;	sly00020; sly00270; sly00620; sly00630; sly00710; sly01100; sly01110; sly01200	ko00020, ko00270, ko00620, ko00630, ko00710, ko01200
686	C-16	44514	748	2.3e-69	36			0.045			-2.2		fructose-1,6-bisphosphatase, chloroplastic-like	carbohydrate metabolic process	photosynthesis	-	PREDICTED: fructose-1,6-bisphosphatase, chloroplastic-like [Solanum lycopersicum]	fructose-1,6-bisphosphatase, chloroplastic-like	fructose-1,6-bisphosphatase, chloroplastic-like	fructose-1,6-bisphosphatase I	biological_process; biosynthetic process; carbohydrate metabolic process; catabolic process; cellular component organization; cellular homeostasis; cellular process; cellular protein modification process; cytosol; extracellular region; generation of precursor metabolites and energy; hydrolase activity; lipid metabolic process; metabolic process; nucleobase-containing compound metabolic process; n…	Biosynthesis of secondary metabolites; Carbon fixation in photosynthetic organisms; Carbon metabolism; Fructose and mannose metabolism; Glycolysis / Gluconeogenesis; Pentose phosphate pathway	Glycolysis / Gluconeogenesis, Pentose phosphate pathway, Fructose and mannose metabolism, Methane metabolism, Carbon fixation in photosynthetic organisms, Carbon metabolism, AMPK signaling pathway	gi|460401720|ref|XP_004246365.1|	K4CRK7	K03841	0005576;0005634;0005829;0005975;0006091;0006139;0006464;0006629;0006810;0006950;0008150;0008152;0009056;0009058;0009536;0009605;0009607;0009628;0009719;0009987;0015979;0016043;0016787;0019725;	sly00010; sly00030; sly00051; sly00710; sly01100; sly01110; sly01200	ko00010, ko00030, ko00051, ko00680, ko00710, ko01200, ko04152
852	D-10	40627	95	0.00045	11			0.029			-2.22		glycolate oxidase	response to stimulus	-	-	glycolate oxidase [Nicotiana benthamiana]	peroxisomal -2-hydroxy-acid oxidase glo1	glycolate oxidase	(S)-2-hydroxy-acid oxidase	biosynthetic process; catalytic activity; cellular_component; cellular process; cytoplasm; cytosol; extracellular region; membrane; metabolic process; nucleotide binding; nucleus; peroxisome; plastid; response to biotic stimulus; response to external stimulus; response to stress; ribosome; signal transduction; transport; vacuole;	Biosynthesis of secondary metabolites; Glyoxylate and dicarboxylate metabolism; Peroxisome	Glyoxylate and dicarboxylate metabolism, Peroxisome	gi|304368145|gb|ADM26718.1|	K4CGI6	K11517	0000166;0003824;0005575;0005576;0005634;0005737;0005773;0005777;0005829;0005840;0006810;0006950;0007165;0008152;0009058;0009536;0009605;0009607;0009987;0016020;	sly00630; sly01100; sly01110; sly04146	ko00630, ko04146
706	C-19	44514	838	2.3e-78	33			0.0079			-2.23		fructose-1,6-bisphosphatase, chloroplastic-like	carbohydrate metabolic process	photosynthesis	-	PREDICTED: fructose-1,6-bisphosphatase, chloroplastic-like [Solanum lycopersicum]	fructose-1,6-bisphosphatase, chloroplastic-like	fructose-1,6-bisphosphatase, chloroplastic-like	fructose-1,6-bisphosphatase I	biological_process; biosynthetic process; carbohydrate metabolic process; catabolic process; cellular component organization; cellular homeostasis; cellular process; cellular protein modification process; cytosol; extracellular region; generation of precursor metabolites and energy; hydrolase activity; lipid metabolic process; metabolic process; nucleobase-containing compound metabolic process; n…	Biosynthesis of secondary metabolites; Carbon fixation in photosynthetic organisms; Carbon metabolism; Fructose and mannose metabolism; Glycolysis / Gluconeogenesis; Pentose phosphate pathway	Glycolysis / Gluconeogenesis, Pentose phosphate pathway, Fructose and mannose metabolism, Methane metabolism, Carbon fixation in photosynthetic organisms, Carbon metabolism, AMPK signaling pathway	gi|460401720|ref|XP_004246365.1|	K4CRK7	K03841	0005576;0005634;0005829;0005975;0006091;0006139;0006464;0006629;0006810;0006950;0008150;0008152;0009056;0009058;0009536;0009605;0009607;0009628;0009719;0009987;0015979;0016043;0016787;0019725;	sly00010; sly00030; sly00051; sly00710; sly01100; sly01110; sly01200	ko00010, ko00030, ko00051, ko00680, ko00710, ko01200, ko04152
1294	F-23	42692	96	0.00033	16			0.023			-2.23		chloroplast sedoheptulose-1,7-bisphosphatase	photosynthesis	carbohydrate metabolic process	response to stimulus	Sedoheptulose-bisphosphatase [Theobroma cacao]	chloroplast sedoheptulose- -bisphosphatase	chloroplast sedoheptulose-1,7-bisphosphatase	sedoheptulose-bisphosphatase	anatomical structure morphogenesis; biological_process; biosynthetic process; carbohydrate metabolic process; catabolic process; cellular component organization; cellular process; cellular protein modification process; cell death; extracellular region; generation of precursor metabolites and energy; hydrolase activity; lipid metabolic process; metabolic process; nucleobase-containing compound met…	Carbon fixation in photosynthetic organisms; Carbon metabolism	Carbon fixation in photosynthetic organisms, Carbon metabolism	gi|508726009|gb|EOY17906.1|	C5IU71	K01100	0005576;0005975;0006091;0006139;0006464;0006629;0006810;0006950;0007165;0008150;0008152;0008219;0009056;0009058;0009536;0009579;0009605;0009607;0009628;0009653;0009719;0009791;0009987;0015979;0016043;0016787;0019748;	sly00710; sly01100; sly01200	ko00710, ko01200
328	A-20	74965	1100	1.5e-104	44			0.01			-2.35		heat shock 70 kda protein	protein metabolic process	response to stimulus	transport	PREDICTED: stromal 70 kDa heat shock-related protein, chloroplastic-like [Solanum lycopersicum]	heat shock 70 kda mitochondrial-like	-	-	binding; biological_process; biosynthetic process; carbohydrate metabolic process; catabolic process; cellular_component; cellular component organization; cellular process; cell differentiation; cell wall; cytosol; endoplasmic reticulum; flower development; generation of precursor metabolites and energy; Golgi apparatus; membrane; mitochondrion; multicellular organismal development; nucleobase-co…	-	-	gi|460369188|ref|XP_004230445.1|	K4B1S1	-	0000166;0005488;0005515;0005575;0005618;0005654;0005730;0005739;0005773;0005783;0005794;0005829;0005886;0005975;0006091;0006139;0006810;0006950;0007275;0008150;0009056;0009058;0009536;0009579;0009605;0009607;0009628;0009908;0009987;0016020;0016043;0019538;0030154;	-	-
696	C-18	51510	440	1.5e-38	29			0.0064			-2.41		ATP synthase CF1 beta subunit	photosynthesis	-	-	ATP synthase beta subunit, partial (chloroplast) [Solanum nodiflorum]	ATP synthase CF1 beta subunit	-	F-type H+-transporting ATPase subunit beta	binding; biological_process; biosynthetic process; cellular process; cell wall; cytosol; generation of precursor metabolites and energy; Golgi apparatus; hydrolase activity; membrane; mitochondrion; nucleobase-containing compound metabolic process; nucleolus; nucleotide binding; photosynthesis; plasma membrane; plastid; response to abiotic stimulus; response to biotic stimulus; response to extern…	-	Oxidative phosphorylation, Photosynthesis	gi|7708648|emb|CAB89998.1|	K4ASU4	K02112	0000166;0003723;0005215;0005488;0005618;0005730;0005739;0005773;0005794;0005829;0005886;0006091;0006139;0006810;0006950;0008150;0009058;0009536;0009579;0009605;0009607;0009628;0009987;0015979;0016020;0016787;	-	ko00190, ko00195
802	D-3	42517	129	1.9e-07	7			0.024			-2.57		glycerate dehydrogenase (hydroxypyruvate reductase), peroxisomal	carbohydrate metabolic process	photosynthesis	-	PREDICTED: glycerate dehydrogenase HPR, peroxisomal [Solanum lycopersicum]	d-3-phosphoglycerate chloroplastic-like	hydroxypyruvate reductase	hydroxypyruvate reductase 1	biosynthetic process; catabolic process; catalytic activity; cellular component organization; cellular process; cellular protein modification process; cell communication; extracellular region; generation of precursor metabolites and energy; metabolic process; nucleobase-containing compound metabolic process; nucleotide binding; peroxisome; photosynthesis; plastid; protein metabolic process; respo…	Biosynthesis of secondary metabolites; Glycine, serine and threonine metabolism; Glyoxylate and dicarboxylate metabolism	Glycine, serine and threonine metabolism, Glyoxylate and dicarboxylate metabolism	gi|460370413|ref|XP_004231047.1|	K4B425	K15893	0000166;0003723;0003824;0005576;0005777;0006091;0006139;0006464;0006950;0007154;0008152;0009056;0009058;0009536;0009628;0009987;0009991;0015979;0016043;0019538;	sly00260; sly00630; sly01100; sly01110	ko00260, ko00630
874	D-11	37690	140	1.5e-08	13			0.013			-3.1		fructose 1,6, bisphosphate aldolase	carbohydrate metabolic process	photosynthesis	-	fructose-bisphosphate aldolase 1, partial [Linum grandiflorum]	fructose-bisphosphate aldolase 6	fructose-bisphosphate aldolase cytoplasmic isozyme-like	fructose-bisphosphate aldolase, class I	anatomical structure morphogenesis; binding; biological_process; biosynthetic process; carbohydrate metabolic process; catabolic process; catalytic activity; cellular_component; cellular component organization; cellular process; cellular protein modification process; cell differentiation; cell wall; cytosol; extracellular region; generation of precursor metabolites and energy; Golgi apparatus; li…	Biosynthesis of amino acids; Biosynthesis of secondary metabolites; Carbon fixation in photosynthetic organisms; Carbon metabolism; Fructose and mannose metabolism; Glycolysis / Gluconeogenesis; Pentose phosphate pathway	Glycolysis / Gluconeogenesis, Pentose phosphate pathway, Fructose and mannose metabolism, Methane metabolism, Carbon fixation in photosynthetic organisms, Carbon metabolism, Biosynthesis of amino acids	gi|362799991|dbj|BAL41455.1|	K4D3E4	K01623	0003824;0005488;0005575;0005576;0005618;0005730;0005739;0005773;0005794;0005829;0005840;0005886;0005975;0006091;0006139;0006464;0006629;0006810;0006950;0007275;0008150;0008152;0009056;0009058;0009536;0009579;0009628;0009653;0009719;0009987;0015979;0016020;0016043;0019538;0019748;0030154;	sly00010; sly00030; sly00051; sly00710; sly01100; sly01110; sly01200; sly01230	ko00010, ko00030, ko00051, ko00680, ko00710, ko01200, ko01230
1657	I-6	26690	332	9.3e-28	13			0.015			-3.43		peptidyl-prolyl cis-trans isomerase	protein metabolic process	response to stimulus	-	PREDICTED: peptidyl-prolyl cis-trans isomerase CYP20-2, chloroplastic-like [Solanum lycopersicum]	peptidyl-prolyl cis-trans isomerase cyp20-3	-	peptidyl-prolyl cis-trans isomerase B (cyclophilin B)	anatomical structure morphogenesis; binding; biological_process; biosynthetic process; catabolic process; catalytic activity; cellular_component; cellular component organization; cellular process; cellular protein modification process; cell cycle; cell growth; cytosol; DNA metabolic process; endoplasmic reticulum; endosome; extracellular region; Golgi apparatus; intracellular; membrane; mitochond…	-	-	gi|460365069|ref|XP_004228428.1|	K4ATJ4	K03768	0003824;0005488;0005515;0005575;0005576;0005622;0005634;0005739;0005768;0005783;0005794;0005829;0005886;0006139;0006259;0006464;0006810;0006950;0007049;0007165;0007275;0008150;0009056;0009058;0009536;0009579;0009605;0009607;0009628;0009653;0009719;0009791;0009987;0016020;0016043;0016049;0019538;	-	-
1084	E-14	40774	265	4.6e-21	26			0.0014			-3.61		ferredoxin--NADP reductase, leaf isozyme, chloroplastic-like	photosynthesis	response to stimulus	-	PREDICTED: ferredoxin--NADP reductase, leaf-type isozyme, chloroplastic-like [Solanum lycopersicum]	ferredoxin--nadp leaf-type chloroplastic-like	-	ferredoxin--NADP+ reductase	anatomical structure morphogenesis; binding; biological_process; biosynthetic process; carbohydrate metabolic process; catabolic process; catalytic activity; cellular component organization; cellular process; cell death; cytosol; extracellular region; generation of precursor metabolites and energy; membrane; metabolic process; molecular_function; nucleobase-containing compound metabolic process; …	-	Photosynthesis	gi|460373374|ref|XP_004232495.1|	K4BAP9	K02641	0003674;0003723;0003824;0005488;0005576;0005829;0005975;0006091;0006139;0006810;0006950;0007165;0008150;0008152;0008219;0009056;0009058;0009536;0009579;0009605;0009607;0009628;0009653;0009719;0009791;0009987;0015979;0016020;0016043;0019748;	-	ko00195
1030	E-7	36309	126	3.7e-07	11			0.024			-3.98		malate dehydrogenase	photosynthesis	-	-	malate dehydrogenase, putative [Ricinus communis]	malate mitochondrial-like	-	malate dehydrogenase	anatomical structure morphogenesis; binding; biological_process; biosynthetic process; carbohydrate metabolic process; catabolic process; catalytic activity; cellular component organization; cellular process; cellular protein modification process; cell death; cell differentiation; cell wall; cytosol; extracellular region; generation of precursor metabolites and energy; Golgi apparatus; lipid meta…	-	Citrate cycle (TCA cycle), Cysteine and methionine metabolism, Pyruvate metabolism, Glyoxylate and dicarboxylate metabolism, Carbon fixation in photosynthetic organisms, Carbon metabolism	gi|255566555|ref|XP_002524262.1|	K4CGU8	K00026	0003824;0005488;0005576;0005618;0005739;0005773;0005777;0005794;0005829;0005975;0006091;0006139;0006464;0006629;0006810;0006950;0007165;0007275;0008150;0008152;0008219;0009056;0009058;0009536;0009605;0009607;0009628;0009653;0009719;0009791;0009987;0015979;0016020;0016043;0019538;0019748;0030154;	-	ko00020, ko00270, ko00620, ko00630, ko00710, ko01200
1910	K-1	32375	221	6.3e-16	11	2			0.017			2.44	rna recognition motif-containing protein	RNA binding	-	-	KL4B.102A06F.051125T7 KL4B Nicotiana tabacum cDNA clone KL4B.102A06, mRNA sequence	rna recognition motif-containing protein	-	polyadenylate-binding protein	biosynthetic process; cellular process; generation of precursor metabolites and energy; lipid metabolic process; membrane; nucleotide binding; photosynthesis; plastid; RNA binding; thylakoid; transport;	-	-	gi|94326102|gb|EB679704.1|EB679704	-	K13126	0000166;0003723;0006091;0006629;0006810;0009058;0009536;0009579;0009987;0015979;0016020;	-	-
1489	H-6	26785	299	1.9e-24	10				0.039			1.64	chaperonin 20	protein metabolic process	response to stimulus	-	chaperonin 20 [Arabidopsis thaliana]	chaperonin 20	-	chaperonin GroES	binding; biological_process; biosynthetic process; carbohydrate metabolic process; catabolic process; cellular component organization; cellular process; cytosol; extracellular region; flower development; generation of precursor metabolites and energy; lipid metabolic process; membrane; metabolic process; mitochondrion; nucleotide binding; plastid; protein binding; protein metabolic process; respo…	-	-	gi|15242045|ref|NP_197572.1|	Q9M5A8	K04078	0000166;0005488;0005515;0005576;0005739;0005829;0005975;0006091;0006629;0006950;0008150;0008152;0009056;0009058;0009536;0009579;0009628;0009908;0009987;0016020;0016043;0019538;	-	-
556	C-3								0.033			1.41	-	-	-	-	-	-	-	-	-	-	-	-	-	-	-	-	-
1525	H-10	22125	431	1.2e-37	13				0.029			1.29	24K germin like protein	response to stimulus	-	-	24K germin like protein	auxin-binding protein abp19a-like	-	-	anatomical structure morphogenesis; binding; biosynthetic process; carbohydrate metabolic process; catalytic activity; cellular_component; cellular homeostasis; cellular process; cell wall; cytoplasm; extracellular region; generation of precursor metabolites and energy; metabolic process; molecular_function; nucleus; photosynthesis; post-embryonic development; response to abiotic stimulus; respon…	-	-	gi|31711507|dbj|BAC77634.1|	K4CE39	-	0003674;0003824;0005488;0005575;0005576;0005618;0005634;0005737;0005975;0006091;0006810;0006950;0008152;0009058;0009605;0009607;0009628;0009653;0009791;0009987;0015979;0019725;	-	-
377	B-3								0.048			-1.42	-	-	-	-	-	-	-	-	-	-	-	-	-	-	-	-	-
336	A-21	69724	95	0.0049	16				0.029			-1.49	beta-xylosidase alpha-l-arabinofuranosidase	carbohydrate metabolic process	-	-	LEXYL2, partial [Solanum lycopersicum]	beta-xylosidase alpha-l-arabinofuranosidase 2-like	-	beta-D-xylosidase 4	biological_process; carbohydrate metabolic process; catabolic process; cellular_component; cellular process; cell wall; extracellular region; hydrolase activity; membrane; nucleobase-containing compound metabolic process; plastid; post-embryonic development; reproduction; vacuole;	-	Starch and sucrose metabolism, Amino sugar and nucleotide sugar metabolism	gi|37359708|dbj|BAC98299.1|	Q76MS4	K15920	0000003;0005575;0005576;0005618;0005773;0005975;0006139;0008150;0009056;0009536;0009791;0009987;0016020;0016787;	-	ko00500, ko00520
365	B-2	69724	143	7.4e-09	19				0.0053			-1.49	beta-xylosidase alpha-l-arabinofuranosidase	carbohydrate metabolic process	-	-	LEXYL2, partial [Solanum lycopersicum]	beta-xylosidase alpha-l-arabinofuranosidase 2-like	-	beta-D-xylosidase 4	biological_process; carbohydrate metabolic process; catabolic process; cellular_component; cellular process; cell wall; extracellular region; hydrolase activity; membrane; nucleobase-containing compound metabolic process; plastid; post-embryonic development; reproduction; vacuole;	-	Starch and sucrose metabolism, Amino sugar and nucleotide sugar metabolism	gi|37359708|dbj|BAC98299.1|	Q76MS4	K15920	0000003;0005575;0005576;0005618;0005773;0005975;0006139;0008150;0009056;0009536;0009791;0009987;0016020;0016787;	-	ko00500, ko00520
398	B-6								0.017			-1.54	-	-	-	-	-	-	-	-	-	-	-	-	-	-	-	-	-
523	B-21	26669	58	13	4	2			0.019			-1.54	glutathione reductase	response to stimulus	-	-	DB688765 Solanum lycopersicum cv. Micro-Tom leaf Solanum lycopersicum cDNA clone LEFL1034AD01 5', mRNA sequence	glutathione-disulfide reductase	-	glutathione reductase (NADPH)	catalytic activity; metabolic process;	-	Glutathione metabolism	gi|117689576|gb|DB688765.1|DB688765	-	K00383	0003824;0008152;	-	ko00480
363	B-1	24039	76	0.22	11	1			0.00049			-1.55	beta-d-xylosidase 7-like	carbohydrate metabolic process	-	-	FS388360 normalized full-length tobacco cDNA library Nicotiana tabacum cDNA clone TBK01A01NGRL0044_1_H08 5', mRNA sequence	probable beta-d-xylosidase 7-like	-	beta-D-xylosidase 4	carbohydrate metabolic process; hydrolase activity;	-	Starch and sucrose metabolism, Amino sugar and nucleotide sugar metabolism	gi|254658228|gb|FS388360.1|FS388360	-	K15920	0005975;0016787;	-	ko00500, ko00520
1752	I-17	37384	75	0.042	11				0.044			-1.57	zkt protein containing k-box and a tpr region	response to stimulus	-	-	PREDICTED: uncharacterized protein LOC101254513 [Solanum lycopersicum]	zkt protein containing k-box and a tpr region	-	-	biosynthetic process; cellular process; lipid metabolic process; membrane; photosynthesis; plastid; protein binding; response to stress; thylakoid;	-	-	gi|460365514|ref|XP_004228646.1|	K4ASB8	-	0005515;0006629;0006950;0009058;0009536;0009579;0009987;0015979;0016020;	-	-
338	A-23	69724	128	2.3e-07	12				0.045			-1.61	beta-xylosidase alpha-l-arabinofuranosidase	carbohydrate metabolic process	-	-	LEXYL2, partial [Solanum lycopersicum]	beta-xylosidase alpha-l-arabinofuranosidase 2-like	-	beta-D-xylosidase 4	biological_process; carbohydrate metabolic process; catabolic process; cellular_component; cellular process; cell wall; extracellular region; hydrolase activity; membrane; nucleobase-containing compound metabolic process; plastid; post-embryonic development; reproduction; vacuole;	-	Starch and sucrose metabolism, Amino sugar and nucleotide sugar metabolism	gi|37359708|dbj|BAC98299.1|	Q76MS4	K15920	0000003;0005575;0005576;0005618;0005773;0005975;0006139;0008150;0009056;0009536;0009791;0009987;0016020;0016787;	-	ko00500, ko00520
1346	G-7	35255	239	1.9e-18	22				0.042			-1.82	31kDa RNA binding protein	response to stimulus	RNA binding	-	RecName: Full=31 kDa ribonucleoprotein, chloroplastic; Flags: Precursor	28 kda chloroplastic-like	-	-	biological_process; biosynthetic process; cellular process; membrane; metabolic process; nucleobase-containing compound metabolic process; nucleotide binding; plastid; response to abiotic stimulus; response to endogenous stimulus; response to stress; RNA binding; thylakoid;	-	-	gi|133248|sp|P19683.1|ROC4_NICSY	K4BK45	-	0000166;0003723;0006139;0006950;0008150;0008152;0009058;0009536;0009579;0009628;0009719;0009987;0016020;	-	-
832	D-6	47782	475	4.6e-42	27				0.045			-2.13	glutamine synthetase	cellular amino acid metabolic process	cellular amino acid metabolic process	-	glutamine synthetase GS58 [Nicotiana attenuata]	glutamine synthetase	glutamine synthetase	glutamine synthetase	binding; biological_process; biosynthetic process; carbohydrate metabolic process; catabolic process; catalytic activity; cellular_component; cellular component organization; cellular homeostasis; cellular process; cell wall; cytosol; extracellular region; generation of precursor metabolites and energy; membrane; metabolic process; mitochondrion; multicellular organismal development; nucleobase-c…	Alanine, aspartate and glutamate metabolism; Arginine and proline metabolism; Biosynthesis of amino acids; Glyoxylate and dicarboxylate metabolism; Nitrogen metabolism	Alanine, aspartate and glutamate metabolism, Arginine and proline metabolism, Glyoxylate and dicarboxylate metabolism, Nitrogen metabolism, Biosynthesis of amino acids, Two-component system	gi|40457328|gb|AAR86719.1|	K4AXS2	K01915	0003824;0005488;0005515;0005575;0005576;0005618;0005739;0005773;0005829;0005840;0005886;0005975;0006091;0006139;0006810;0006950;0007275;0008150;0008152;0009056;0009058;0009536;0009579;0009628;0009987;0016020;0016043;0019725;0019748;	sly00250; sly00330; sly00630; sly00910; sly01100; sly01230	ko00250, ko00330, ko00630, ko00910, ko01230, ko02020
1864	J-14	19980	150	1.5e-09	7				0.018			-2.5	ribulose-1,5-bisphosphate carboxylase, small subunit precursor	photosynthesis	carbohydrate metabolic process	-	Ribulose bisphosphate carboxylase small chain 6, chloroplastic; Short=RuBisCO small subunit 6; Flags: Precursor	ribulose bisphosphate carboxylase small chain 3b	ribulose-1,5-bisphosphate carboxylase, small subunit precursor	ribulose-bisphosphate carboxylase small chain	binding; biological_process; biosynthetic process; carbohydrate metabolic process; catalytic activity; cellular process; cell wall; cytosol; extracellular region; membrane; metabolic process; photosynthesis; plastid; response to abiotic stimulus; response to stress; ribosome; thylakoid;	Carbon fixation in photosynthetic organisms; Carbon metabolism; Glyoxylate and dicarboxylate metabolism	-	gi|3914596|sp|Q39748.1|RBS6_FLAPR	P07179	K01602	0003824;0005488;0005576;0005618;0005829;0005840;0005975;0006950;0008150;0008152;0009058;0009536;0009579;0009628;0009987;0015979;0016020;	sly00630; sly00710; sly01100; sly01200	-
1365	G-11	34830	651	1.2e-59	34				0.029			-2.72	carbonic anhydrase	photosynthesis	-	-	beta-carbonic anhydrase [Nicotiana tabacum]	carbonic anhydrase 2	carbonic anhydrase (EC:4.2.1.1)	carbonic anhydrase	binding; biological_process; biosynthetic process; carbohydrate metabolic process; catabolic process; catalytic activity; cellular component organization; cellular process; cell death; cytosol; extracellular region; generation of precursor metabolites and energy; membrane; metabolic process; nucleobase-containing compound metabolic process; photosynthesis; plasma membrane; plastid; response to ab…	Nitrogen metabolism	Nitrogen metabolism	gi|22550386|gb|AAL51055.2|AF454759_1	Q5NE20	K01673	0003824;0005488;0005576;0005829;0005886;0005975;0006091;0006139;0006810;0006950;0007165;0008150;0008152;0008219;0009056;0009058;0009536;0009579;0009605;0009607;0009628;0009719;0009987;0015979;0016020;0016043;	sly00910	ko00910
1361	G-9	19346	360	1.5e-30	22				0.042			-2.93	carbonic anhydrase	photosynthesis	-	-	chloroplast carbonic anhydrase, partial [Nicotiana benthamiana]	carbonic anhydrase 2	carbonic anhydrase (EC:4.2.1.1)	-	binding; biological_process; catalytic activity;	Nitrogen metabolism	-	gi|62865755|gb|AAY17070.1|	Q5NE20	-	0003824;0005488;0008150;	sly00910	-
1877	J-18	15732	289	1.9e-23	17				0.049			-3.14	ribulose-1,5-bisphosphate carboxylase small chain 3b	photosynthesis	carbohydrate metabolic process	-	ribulose-1,5-bisphosphate carboxylase small subunit R1, partial [Flaveria ramosissima]	ribulose bisphosphate carboxylase small chain 3b	ribulose bisphosphate carboxylase small chain 3B, chloroplastic-like	-	biological_process; catalytic activity; cellular process; cell wall; cytosol; extracellular region; membrane; metabolic process; photosynthesis; plastid; response to abiotic stimulus; ribosome; thylakoid;	Carbon fixation in photosynthetic organisms; Carbon metabolism; Glyoxylate and dicarboxylate metabolism	-	gi|13241101|gb|AAK16227.1|AF044395_1	P05349	-	0003824;0005576;0005618;0005829;0005840;0008150;0008152;0009536;0009579;0009628;0009987;0015979;0016020;	sly00630; sly00710; sly01100; sly01200	-
1344	G-6	34888	457	2.9e-40	33				0.026			-3.29	carbonic anhydrase	photosynthesis	-	-	Carbonic anhydrase, chloroplastic; AltName: Full=Carbonate dehydratase; Flags: Precursor	carbonic anhydrase 2	carbonic anhydrase (EC:4.2.1.1)	carbonic anhydrase	binding; biological_process; biosynthetic process; carbohydrate metabolic process; catabolic process; catalytic activity; cellular component organization; cellular process; cell death; cytosol; extracellular region; generation of precursor metabolites and energy; membrane; metabolic process; nucleobase-containing compound metabolic process; photosynthesis; plasma membrane; plastid; response to ab…	Nitrogen metabolism	Nitrogen metabolism	gi|115473|sp|P27141.1|CAHC_TOBAC	Q5NE20	K01673	0003824;0005488;0005576;0005829;0005886;0005975;0006091;0006139;0006810;0006950;0007165;0008150;0008152;0008219;0009056;0009058;0009536;0009579;0009605;0009607;0009628;0009719;0009987;0015979;0016020;0016043;	sly00910	ko00910
546	C-1	53316	299	1.9e-24	27				0.042			-3.57	ribulose-1,5-bisphosphate carboxylase/oxygenase large subunit	photosynthesis	carbohydrate metabolic process	-	Ribulose bisphosphate carboxylase large chain; Short=RuBisCO large subunit; Flags: Precursor	ribulose- -bisphosphate carboxylase oxygenase large subunit	ribulose-1,5-bisphosphate carboxylase/oxygenase large subunit	ribulose-bisphosphate carboxylase large chain	binding; biological_process; biosynthetic process; carbohydrate metabolic process; catalytic activity; cellular process; cell wall; cytosol; extracellular region; generation of precursor metabolites and energy; membrane; metabolic process; nucleobase-containing compound metabolic process; photosynthesis; plastid; response to endogenous stimulus; ribosome; thylakoid;	Carbon fixation in photosynthetic organisms; Carbon metabolism; Glyoxylate and dicarboxylate metabolism	Glyoxylate and dicarboxylate metabolism, Carbon fixation in photosynthetic organisms, Carbon metabolism	gi|1352794|sp|P48709.1|RBL_NICDE	P27065	K01601	0003824;0005488;0005576;0005618;0005829;0005840;0005975;0006091;0006139;0008150;0008152;0009058;0009536;0009579;0009719;0009987;0015979;0016020;	sly00630; sly00710; sly01100; sly01200	ko00630, ko00710, ko01200
1303	G-2	19346	422	9.3e-37	19				0.036			-4.24	carbonic anhydrase	photosynthesis	-	-	chloroplast carbonic anhydrase, partial [Nicotiana benthamiana]	carbonic anhydrase 2	carbonic anhydrase (EC:4.2.1.1)	-	binding; biological_process; catalytic activity;	Nitrogen metabolism	-	gi|62865755|gb|AAY17070.1|	Q5NE20	-	0003824;0005488;0008150;	sly00910	-
1379	G-12	19346	480	1.5e-42	32				0.042			-4.83	carbonic anhydrase	photosynthesis	-	-	chloroplast carbonic anhydrase, partial [Nicotiana benthamiana]	carbonic anhydrase 2	carbonic anhydrase (EC:4.2.1.1)	-	binding; biological_process; catalytic activity;	Nitrogen metabolism	-	gi|62865755|gb|AAY17070.1|	Q5NE20	-	0003824;0005488;0008150;	sly00910	-
1868	J-16	20301	163	7.4e-11	13				0.047			-4.96	ribulose-1,5-bisphosphate carboxylase, small subunit	photosynthesis	carbohydrate metabolic process	-	ribulose-1,5-bisphosphate carboxylase/oxygenase small subunit, partial [Ageratina adenophora]	ribulose bisphosphate carboxylase small chain 3b	ribulose-1,5-bisphosphate carboxylase, small subunit precursor	ribulose-bisphosphate carboxylase small chain	binding; biological_process; biosynthetic process; carbohydrate metabolic process; catalytic activity; cellular process; cell wall; cytosol; extracellular region; membrane; metabolic process; photosynthesis; plastid; response to abiotic stimulus; response to stress; ribosome; thylakoid;	Carbon fixation in photosynthetic organisms; Carbon metabolism; Glyoxylate and dicarboxylate metabolism	-	gi|225905973|gb|ACO35888.1|	P07179	K01602	0003824;0005488;0005576;0005618;0005829;0005840;0005975;0006950;0008150;0008152;0009058;0009536;0009579;0009628;0009987;0015979;0016020;	sly00630; sly00710; sly01100; sly01200	-
1885	J-19	21515	536	2e-47	37	4			0.0076			-7.04	ribulose bisphosphate carboxylase small chain, chloroplastic	photosynthesis	response to stimulus	-	SAL_US007xl16r1.ab1 SAL_US N.Bentheme Nicotiana benthamiana cDNA 3', mRNA sequence	ribulose bisphosphate carboxylase small chain chloroplastic-like	-	ribulose-bisphosphate carboxylase small chain	biosynthetic process; carbohydrate metabolic process; photosynthesis; metabolic process; response to abiotic stimulus; response to stress; biological_process; cellular process; cell wall; thylakoid; plastid; membrane; ribosome; cytosol; extracellular region; binding; catalytic activity;	-	-	gi|47512534|gb|CN747537.1|CN747537	-	K01602	0005488,0003824,0009058,0005975,0015979,0005618,0009579,0008152,0009628,0009536,0006950,0008150,0016020,0009987,0005840,0005829,0005576	-	-
1362	G-10	19346	580	1.5e-52	31				0.036			-7.12	carbonic anhydrase	photosynthesis	-	-	chloroplast carbonic anhydrase, partial [Nicotiana benthamiana]	carbonic anhydrase 2	carbonic anhydrase (EC:4.2.1.1)	-	binding; biological_process; catalytic activity;	Nitrogen metabolism	-	gi|62865755|gb|AAY17070.1|	Q5NE20	-	0003824;0005488;0008150;	sly00910	-

## Sheet: Variant Tables
control
Spot	Mascot hit	T-test	Av ratio	Curated name	Other Gos
carbohydrate metabolic process
963	gi|362799991|dbj|BAL41455.1|	0.047	-1.41	fructose 1,6, bisphosphate aldolase	photosynthesis
photosynthesis
1412	gi|77745458|gb|ABB02628.1|	0.0035	1.82	triosephosphate isomerase	carbohydrate metabolic process
810	gi|445628|prf||1909374A	0.024	1.62	rubisco activase	response to stimulus
1262	gi|12643758|sp|Q40565.1|RCA2_TOBAC	0.045	-1.39	rubisco activase	response to stimulus
1319	gi|62865755|gb|AAY17070.1|	0.025	-1.45	carbonic anhydrase	-
768	gi|159227386|emb|CAJ80484.1|	0.028	-1.62	ATP synthase CF1 beta subunit	-
1302	gi|3914940|sp|O20252.1|S17P_SPIOL	0.045	-1.94	sedoheptulose-1,7-bisphosphatase, chloroplastic	carbohydrate metabolic process
1896	gi|190146228|gb|FG644758.1|FG644758	0.0077	-2	photosystem II reaction center PSB28 protein	-
1295	gi|62865755|gb|AAY17070.1|	0.038	-7.27	carbonic anhydrase	-
cellular amino acid metabolic process
770	gi|12643806|sp|Q9LEC8.1|DHEB_NICPL	0.014	-1.63	glutamate dehydrogenase	response to stimulus
protein metabolic process
1540	gi|357480975|ref|XP_003610773.1|	0.029	2.83	proteasome subunit beta type-2-A-like	-
1407	gi|14594931|emb|CAC43326.1|	0.044	2.46	proteasome subunit beta type-5-like	-
1741	gi|460407957|ref|XP_004249415.1|	0.048	1.86	ubiquitin-conjugating enzyme E2 variant 1D	response to stimulus
1814	gi|508712318|gb|EOY04215.1|	0.0089	1.66	Ribosomal protein PSRP3/Ycf65	-
678	gi|39857235|gb|CK284052.1|CK284052	0.0034	1.52	peptidase m20 m25 m40 family protein	-
response to stimulus
1555	gi|134642|sp|P22302.1|SODF_NICPL	0.026	2.99	superoxide dismutase [Fe]	-
1059	gi|460385950|ref|XP_004238663.1|	0.0024	1.97	quinone oxidoreductase-like protein	photosynthesis
1601	gi|543176812|gb|AGV54429.1|	0.014	1.8	peroxiredoxin	photosynthesis
1194	gi|460397188|ref|XP_004244150.1|	0.035	-1.48	thiamine thiazole synthase 1, chloroplastic-like	-
transport
405	gi|350537279|ref|NP_001234287.1|	0.015	-1.69	vacuolar H+-ATPase A2 subunit	-
406	gi|350537279|ref|NP_001234287.1|	0.014	-1.8	vacuolar H+-ATPase A2 subunit	-
408	gi|350537279|ref|NP_001234287.1|	0.013	-1.86	vacuolar H+-ATPase A2 subunit	-
no annotation available
1101	gi|52580767|gb|CV292958.1|CV292958	0.031	2.12	oxidoreductase, zincbinding dehydrogenase family protein	-
1893	-	0.013	1.82	-	-
1897	-	0.0025	1.71	-	-
1619	-	0.0062	1.7	-	-
1938	-	0.021	1.58	-	-
157	-	0.04	-1.45	-	-
222	-	0.0034	-1.9	-	-
591	-	0.028	-1.93	-	-
380	-	0.013	-1.98	-	-
1886	-	0.019	-2.52	-	-
967	-	0.0065	-3.13	-	-
219	-	0.019	-3.63	-	-
virus
Spot	Mascot hit	T-test	Av ratio	Curated name	Other Gos
carbohydrate metabolic process
686	gi|460401720|ref|XP_004246365.1|	0.045	-2.2	fructose-1,6-bisphosphatase, chloroplastic-like	photosynthesis
706	gi|460401720|ref|XP_004246365.1|	0.0079	-2.23	fructose-1,6-bisphosphatase, chloroplastic-like	photosynthesis
874	gi|362799991|dbj|BAL41455.1|	0.013	-3.1	fructose 1,6, bisphosphate aldolase	photosynthesis
photosynthesis
1412	gi|77745458|gb|ABB02628.1|	0.0079	1.55	triosephosphate isomerase	carbohydrate metabolic process
1908	gi|548526|sp|P35477.1|PLAS2_TOBAC	0.038	-1.33	plastocyanin	-
939	gi|460400830|ref|XP_004245935.1|	0.047	-1.53	phosphoribulokinase, chloroplastic-like	-
1302	gi|3914940|sp|O20252.1|S17P_SPIOL	0.043	-1.68	sedoheptulose-1,7-bisphosphatase, chloroplastic	carbohydrate metabolic process
1129	gi|460373374|ref|XP_004232495.1|	0.036	-1.81	ferredoxin--NADP reductase, leaf isozyme, chloroplastic-like	response to stimulus
1050	gi|356624532|pdb|3T15|A	0.027	-1.86	rubisco activase	response to stimulus
1490	gi|4930130|pdb|1RPX|A	0.045	-2.06	ribulose-phosphate 3-epimerase	carbohydrate metabolic process
1113	gi|350536711|ref|NP_001234005.1|	0.013	-2.16	glyoxisomal malate dehydrogenase	-
1294	gi|508726009|gb|EOY17906.1|	0.023	-2.23	chloroplast sedoheptulose-1,7-bisphosphatase	carbohydrate metabolic process, response to stimulus
1319	gi|62865755|gb|AAY17070.1|	0.03	-2.38	carbonic anhydrase	-
696	gi|7708648|emb|CAB89998.1|	0.0064	-2.41	ATP synthase CF1 beta subunit	-
802	gi|460370413|ref|XP_004231047.1|	0.024	-2.57	glycerate dehydrogenase (hydroxypyruvate reductase), peroxisomal	carbohydrate metabolic process
1084	gi|460373374|ref|XP_004232495.1|	0.0014	-3.61	ferredoxin--NADP reductase, leaf isozyme, chloroplastic-like	response to stimulus
1030	gi|255566555|ref|XP_002524262.1|	0.024	-3.98	malate dehydrogenase	-
cellular amino acid metabolic process
1425	gi|76870188|gb|DV161180.1|DV161180	0.0085	2.59	arginine biosynthesis bifunctional protein ArgJ	-
256	gi|8439545|gb|AAF74983.1|AF082893_1	0.0034	2.07	methionine synthase	response to stimulus
237	gi|530704703|gb|AGT40326.1|	0.039	1.95	methionine synthase	response to stimulus
797	gi|190813280|gb|FG200828.1|FG200828	0.016	-1.41	Aminomethyltransferase, mitochondrial (Glycine cleavage system T protein)	-
protein metabolic process
1540	gi|357480975|ref|XP_003610773.1|	0.038	2.63	proteasome subunit beta type-2-A-like	-
1867	gi|311124976|gb|HS084903.1|HS084903	0.008	2.33	FKBP-type peptidyl-prolyl cis-trans isomerase	-
1828	gi|28261753|ref|NP_783267.1|	0.042	2.14	ribosomal protein L14	-
477	gi|255554262|ref|XP_002518171.1|	0.0033	1.85	chaperonin CPN60	response to stimulus
1845	gi|94330105|gb|EB683707.1|EB683707	0.0058	1.84	FKBP-type peptidyl-prolyl cis-trans isomerase	-
1655	gi|356536583|ref|XP_003536816.1|	0.0028	1.65	peptidyl-prolyl cis-trans isomerase	response to stimulus
1754	gi|460407957|ref|XP_004249415.1|	0.018	1.55	ubiquitin-conjugating enzyme E2 variant 1D	response to stimulus
678	gi|39857235|gb|CK284052.1|CK284052	0.01	1.41	peptidase m20 m25 m40 family protein	-
1096	gi|460407825|ref|XP_004249350.1|	0.047	1.37	Cochaperone GrpE family protein	-
620	gi|460411525|ref|XP_004251160.1|	0.016	-1.69	rubisco large subunit-binding protein subunit aplha (chaperonin 60 aplha)	response to stimulus
1657	gi|460365069|ref|XP_004228428.1|	0.015	-3.43	peptidyl-prolyl cis-trans isomerase	response to stimulus
response to stimulus
388	gi|460369188|ref|XP_004230445.1|	0.0029	2.73	heat shock 70 kda protein	protein metabolic process, transport
1809	gi|134616|sp|P27082.2|SODC_NICPL	0.031	1.94	superoxide dismutase [Cu-Zn]	-
1204	gi|460373807|ref|XP_004232705.1|	0.03	1.75	lactoylglutathione lyase-like (glyoxalase homolog)	-
424	gi|460369188|ref|XP_004230445.1|	0.028	1.66	heat shock 70 kda protein	protein metabolic process, transport
1236	gi|39859660|gb|CK285269.1|CK285269	0.0023	1.63	NADH-cytochrome b5 reductase-like protein-like	-
852	gi|304368145|gb|ADM26718.1|	0.029	-2.22	glycolate oxidase	-
328	gi|460369188|ref|XP_004230445.1|	0.01	-2.35	heat shock 70 kda protein	protein metabolic process, transport
RNA binding
1119	gi|460391607|ref|XP_004241412.1|	0.038	1.69	stem-loop (RNA) binding protein of 41 kda chloroplastic-like	response to stimulus
1929	gi|47512378|gb|CN747381.1|CN747381	0.018	1.56	ribonucleoprotein	-
transport
1940	gi|254629991|gb|FS376425.1|FS376425	0.022	1.72	nuclear transport factor 2-like	response to stimulus
no annotation available
1856	-	0.0034	2.81	-	-
1893	-	0.01	2.18	-	-
1808	-	0.02	2.17	-	-
653	-	0.024	2.05	-	-
1709	-	0.043	2.02	-	-
247	-	7.5e-05	1.93	-	-
337	-	0.044	1.56	-	-
154	-	0.048	1.42	-	-
229	-	0.045	1.32	-	-
1684	-	0.015	1.31	-	-
773	-	0.026	-1.56	-	-
1649	-	0.015	-1.62	-	-
582	-	0.042	-1.72	-	-
virus + satRNA
Spot	Mascot hit	T-test	Av ratio	Curated name	Other Gos
carbohydrate metabolic process
338	gi|37359708|dbj|BAC98299.1|	0.045	-1.61	beta-xylosidase alpha-l-arabinofuranosidase	-
336	gi|37359708|dbj|BAC98299.1|	0.029	-1.49	beta-xylosidase alpha-l-arabinofuranosidase	-
365	gi|37359708|dbj|BAC98299.1|	0.0053	-1.49	beta-xylosidase alpha-l-arabinofuranosidase	-
363	gi|254658228|gb|FS388360.1|FS388360	0.00049	-1.55	beta-d-xylosidase 7-like	-
photosynthesis
1864	gi|3914596|sp|Q39748.1|RBS6_FLAPR	0.018	-2.5	ribulose-1,5-bisphosphate carboxylase, small subunit precursor	carbohydrate metabolic process
1365	gi|22550386|gb|AAL51055.2|AF454759_1	0.029	-2.72	carbonic anhydrase	-
1361	gi|62865755|gb|AAY17070.1|	0.042	-2.93	carbonic anhydrase	-
1877	gi|13241101|gb|AAK16227.1|AF044395_1	0.049	-3.14	ribulose-1,5-bisphosphate carboxylase small chain 3b	carbohydrate metabolic process
1344	gi|115473|sp|P27141.1|CAHC_TOBAC	0.026	-3.29	carbonic anhydrase	-
546	gi|1352794|sp|P48709.1|RBL_NICDE	0.042	-3.57	ribulose-1,5-bisphosphate carboxylase/oxygenase large subunit	carbohydrate metabolic process
1303	gi|62865755|gb|AAY17070.1|	0.036	-4.24	carbonic anhydrase	-
1379	gi|62865755|gb|AAY17070.1|	0.042	-4.83	carbonic anhydrase	-
1868	gi|225905973|gb|ACO35888.1|	0.047	-4.96	ribulose-1,5-bisphosphate carboxylase, small subunit	carbohydrate metabolic process
1885	gi|47512534|gb|CN747537.1|CN747537	0.0076	-7.04	ribulose bisphosphate carboxylase small chain, chloroplastic	response to stimulus
1362	gi|62865755|gb|AAY17070.1|	0.036	-7.12	carbonic anhydrase	-
cellular amino acid metabolic process
832	gi|40457328|gb|AAR86719.1|	0.045	-2.13	glutamine synthetase	-
protein metabolic process
1489	gi|15242045|ref|NP_197572.1|	0.039	1.64	chaperonin 20	response to stimulus
1655	gi|356536583|ref|XP_003536816.1|	0.015	1.59	peptidyl-prolyl cis-trans isomerase	response to stimulus
response to stimulus
1601	gi|543176812|gb|AGV54429.1|	0.028	1.52	peroxiredoxin	photosynthesis
523	gi|117689576|gb|DB688765.1|DB688765	0.019	-1.54	glutathione reductase	-
1752	gi|460365514|ref|XP_004228646.1|	0.044	-1.57	zkt protein containing k-box and a tpr region	-
RNA binding
1910	gi|94326102|gb|EB679704.1|EB679704	0.017	2.44	rna recognition motif-containing protein	-
1346	gi|133248|sp|P19683.1|ROC4_NICSY	0.042	-1.82	31kDa RNA binding protein	response to stimulus
transport
406	gi|350537279|ref|NP_001234287.1|	0.034	-1.5	vacuolar H+-ATPase A2 subunit	-
no annotation available
556	-	0.033	1.41	-	-
377	-	0.048	-1.42	-	-
398	-	0.017	-1.54	-	-

## Sheet: Sorted Table
Spot	Mascot hit	T-test			Av ratio			Curated name	Other Gos
		controll	virus	vir+sat	controll	virus	vir+sat
carbohydrate metabolic process
963	gi|362799991|dbj|BAL41455.1|	0.047			-1.41			fructose 1,6, bisphosphate aldolase	photosynthesis
686	gi|460401720|ref|XP_004246365.1|		0.045			-2.2		fructose-1,6-bisphosphatase, chloroplastic-like	photosynthesis
706	gi|460401720|ref|XP_004246365.1|		0.0079			-2.23		fructose-1,6-bisphosphatase, chloroplastic-like	photosynthesis
874	gi|362799991|dbj|BAL41455.1|		0.013			-3.1		fructose 1,6, bisphosphate aldolase	photosynthesis
336	gi|37359708|dbj|BAC98299.1|			0.029			-1.49	beta-xylosidase alpha-l-arabinofuranosidase	-
365	gi|37359708|dbj|BAC98299.1|			0.0053			-1.49	beta-xylosidase alpha-l-arabinofuranosidase	-
363	gi|254658228|gb|FS388360.1|FS388360			0.00049			-1.55	beta-d-xylosidase 7-like	-
338	gi|37359708|dbj|BAC98299.1|			0.045			-1.61	beta-xylosidase alpha-l-arabinofuranosidase	-
photosynthesis
1412	gi|77745458|gb|ABB02628.1|	0.0035	0.0079		1.82	1.55		triosephosphate isomerase	carbohydrate metabolic process
810	gi|445628|prf||1909374A	0.024			1.62			rubisco activase	response to stimulus
1262	gi|12643758|sp|Q40565.1|RCA2_TOBAC	0.045			-1.39			rubisco activase	response to stimulus
1319	gi|62865755|gb|AAY17070.1|	0.025	0.03		-1.45	-2.38		carbonic anhydrase	-
768	gi|159227386|emb|CAJ80484.1|	0.028			-1.62			ATP synthase CF1 beta subunit	-
1302	gi|3914940|sp|O20252.1|S17P_SPIOL	0.045	0.043		-1.94	-1.68		sedoheptulose-1,7-bisphosphatase, chloroplastic	carbohydrate metabolic process
1896	gi|190146228|gb|FG644758.1|FG644758	0.0077			-2			photosystem II reaction center PSB28 protein	-
1295	gi|62865755|gb|AAY17070.1|	0.038			-7.27			carbonic anhydrase	-
1908	gi|548526|sp|P35477.1|PLAS2_TOBAC		0.038			-1.33		plastocyanin	-
939	gi|460400830|ref|XP_004245935.1|		0.047			-1.53		phosphoribulokinase, chloroplastic-like	-
1129	gi|460373374|ref|XP_004232495.1|		0.036			-1.81		ferredoxin--NADP reductase, leaf isozyme, chloroplastic-like	response to stimulus
1050	gi|356624532|pdb|3T15|A		0.027			-1.86		rubisco activase	response to stimulus
1490	gi|4930130|pdb|1RPX|A		0.045			-2.06		ribulose-phosphate 3-epimerase	carbohydrate metabolic process
1113	gi|350536711|ref|NP_001234005.1|		0.013			-2.16		glyoxisomal malate dehydrogenase	-
1294	gi|508726009|gb|EOY17906.1|		0.023			-2.23		chloroplast sedoheptulose-1,7-bisphosphatase	carbohydrate metabolic process, response to stimulus
696	gi|7708648|emb|CAB89998.1|		0.0064			-2.41		ATP synthase CF1 beta subunit	-
802	gi|460370413|ref|XP_004231047.1|		0.024			-2.57		glycerate dehydrogenase (hydroxypyruvate reductase), peroxisomal	carbohydrate metabolic process
1084	gi|460373374|ref|XP_004232495.1|		0.0014			-3.61		ferredoxin--NADP reductase, leaf isozyme, chloroplastic-like	response to stimulus
1030	gi|255566555|ref|XP_002524262.1|		0.024			-3.98		malate dehydrogenase	-
1864	gi|3914596|sp|Q39748.1|RBS6_FLAPR			0.018			-2.5	ribulose-1,5-bisphosphate carboxylase, small subunit precursor	carbohydrate metabolic process
1365	gi|22550386|gb|AAL51055.2|AF454759_1			0.029			-2.72	carbonic anhydrase	-
1361	gi|62865755|gb|AAY17070.1|			0.042			-2.93	carbonic anhydrase	-
1877	gi|13241101|gb|AAK16227.1|AF044395_1			0.049			-3.14	ribulose-1,5-bisphosphate carboxylase small chain 3b	carbohydrate metabolic process
1344	gi|115473|sp|P27141.1|CAHC_TOBAC			0.026			-3.29	carbonic anhydrase	-
546	gi|1352794|sp|P48709.1|RBL_NICDE			0.042			-3.57	ribulose-1,5-bisphosphate carboxylase/oxygenase large subunit	carbohydrate metabolic process
1303	gi|62865755|gb|AAY17070.1|			0.036			-4.24	carbonic anhydrase	-
1379	gi|62865755|gb|AAY17070.1|			0.042			-4.83	carbonic anhydrase	-
1868	gi|225905973|gb|ACO35888.1|			0.047			-4.96	ribulose-1,5-bisphosphate carboxylase, small subunit	carbohydrate metabolic process
1885	gi|47512534|gb|CN747537.1|CN747537			0.0076			-7.04	ribulose bisphosphate carboxylase small chain, chloroplastic	response to stimulus
1362	gi|62865755|gb|AAY17070.1|			0.036			-7.12	carbonic anhydrase	-
cellular amino acid metabolic process
770	gi|12643806|sp|Q9LEC8.1|DHEB_NICPL	0.014			-1.63			glutamate dehydrogenase	response to stimulus
1425	gi|76870188|gb|DV161180.1|DV161180		0.0085			2.59		arginine biosynthesis bifunctional protein ArgJ	-
256	gi|8439545|gb|AAF74983.1|AF082893_1		0.0034			2.07		methionine synthase	response to stimulus
237	gi|530704703|gb|AGT40326.1|		0.039			1.95		methionine synthase	response to stimulus
797	gi|190813280|gb|FG200828.1|FG200828		0.016			-1.41		Aminomethyltransferase, mitochondrial (Glycine cleavage system T protein)	-
832	gi|40457328|gb|AAR86719.1|			0.045			-2.13	glutamine synthetase	-
protein metabolic process
1540	gi|357480975|ref|XP_003610773.1|	0.029	0.038		2.83	2.63		proteasome subunit beta type-2-A-like	-
1407	gi|14594931|emb|CAC43326.1|	0.044			2.46			proteasome subunit beta type-5-like	-
1741	gi|460407957|ref|XP_004249415.1|	0.048			1.86			ubiquitin-conjugating enzyme E2 variant 1D	response to stimulus
1814	gi|508712318|gb|EOY04215.1|	0.0089			1.66			Ribosomal protein PSRP3/Ycf65	-
678	gi|39857235|gb|CK284052.1|CK284052	0.0034	0.01		1.52	1.41		peptidase m20 m25 m40 family protein	-
1867	gi|311124976|gb|HS084903.1|HS084903		0.008			2.33		FKBP-type peptidyl-prolyl cis-trans isomerase	-
1828	gi|28261753|ref|NP_783267.1|		0.042			2.14		ribosomal protein L14	-
477	gi|255554262|ref|XP_002518171.1|		0.0033			1.85		chaperonin CPN60	response to stimulus
1845	gi|94330105|gb|EB683707.1|EB683707		0.0058			1.84		FKBP-type peptidyl-prolyl cis-trans isomerase	-
1655	gi|356536583|ref|XP_003536816.1|		0.0028	0.015		1.65	1.59	peptidyl-prolyl cis-trans isomerase	response to stimulus
1754	gi|460407957|ref|XP_004249415.1|		0.018			1.55		ubiquitin-conjugating enzyme E2 variant 1D	response to stimulus
1096	gi|460407825|ref|XP_004249350.1|		0.047			1.37		Cochaperone GrpE family protein	-
620	gi|460411525|ref|XP_004251160.1|		0.016			-1.69		rubisco large subunit-binding protein subunit aplha (chaperonin 60 aplha)	response to stimulus
1657	gi|460365069|ref|XP_004228428.1|		0.015			-3.43		peptidyl-prolyl cis-trans isomerase	response to stimulus
1489	gi|15242045|ref|NP_197572.1|			0.039			1.64	chaperonin 20	response to stimulus
response to stimulus
1555	gi|134642|sp|P22302.1|SODF_NICPL	0.026			2.99			superoxide dismutase [Fe]	-
1059	gi|460385950|ref|XP_004238663.1|	0.0024			1.97			quinone oxidoreductase-like protein	photosynthesis
1601	gi|543176812|gb|AGV54429.1|	0.014		0.028	1.8		1.52	peroxiredoxin	photosynthesis
1194	gi|460397188|ref|XP_004244150.1|	0.035			-1.48			thiamine thiazole synthase 1, chloroplastic-like	-
388	gi|460369188|ref|XP_004230445.1|		0.0029			2.73		heat shock 70 kda protein	protein metabolic process, transport
1809	gi|134616|sp|P27082.2|SODC_NICPL		0.031			1.94		superoxide dismutase [Cu-Zn]	-
1204	gi|460373807|ref|XP_004232705.1|		0.03			1.75		lactoylglutathione lyase-like (glyoxalase homolog)	-
424	gi|460369188|ref|XP_004230445.1|		0.028			1.66		heat shock 70 kda protein	protein metabolic process, transport
1236	gi|39859660|gb|CK285269.1|CK285269		0.0023			1.63		NADH-cytochrome b5 reductase-like protein-like	-
852	gi|304368145|gb|ADM26718.1|		0.029			-2.22		glycolate oxidase	-
328	gi|460369188|ref|XP_004230445.1|		0.01			-2.35		heat shock 70 kda protein	protein metabolic process, transport
523	gi|117689576|gb|DB688765.1|DB688765			0.019			-1.54	glutathione reductase	-
1752	gi|460365514|ref|XP_004228646.1|			0.044			-1.57	zkt protein containing k-box and a tpr region	-
RNA binding
1119	gi|460391607|ref|XP_004241412.1|		0.038			1.69		stem-loop (RNA) binding protein of 41 kda chloroplastic-like	response to stimulus
1929	gi|47512378|gb|CN747381.1|CN747381		0.018			1.56		ribonucleoprotein	-
1910	gi|94326102|gb|EB679704.1|EB679704			0.017			2.44	rna recognition motif-containing protein	-
1346	gi|133248|sp|P19683.1|ROC4_NICSY			0.042			-1.82	31kDa RNA binding protein	response to stimulus
transport
405	gi|350537279|ref|NP_001234287.1|	0.015			-1.69			vacuolar H+-ATPase A2 subunit	-
406	gi|350537279|ref|NP_001234287.1|	0.014		0.034	-1.8		-1.5	vacuolar H+-ATPase A2 subunit	-
408	gi|350537279|ref|NP_001234287.1|	0.013			-1.86			vacuolar H+-ATPase A2 subunit	-
1940	gi|254629991|gb|FS376425.1|FS376425		0.022			1.72		nuclear transport factor 2-like	response to stimulus
no annotation available
1101	gi|52580767|gb|CV292958.1|CV292958	0.031			2.12			oxidoreductase, zincbinding dehydrogenase family protein	-
1893	-	0.013	0.01		1.82	2.18		-	-
1897	-	0.0025			1.71			-	-
1619	-	0.0062			1.7			-	-
1938	-	0.021			1.58			-	-
157	-	0.04			-1.45			-	-
222	-	0.0034			-1.9			-	-
591	-	0.028			-1.93			-	-
380	-	0.013			-1.98			-	-
1886	-	0.019			-2.52			-	-
967	-	0.0065			-3.13			-	-
219	-	0.019			-3.63			-	-
1856	-		0.0034			2.81		-	-
1808	-		0.02			2.17		-	-
653	-		0.024			2.05		-	-
1709	-		0.043			2.02		-	-
247	-		7.5e-05			1.93		-	-
337	-		0.044			1.56		-	-
154	-		0.048			1.42		-	-
229	-		0.045			1.32		-	-
1684	-		0.015			1.31		-	-
773	-		0.026			-1.56		-	-
1649	-		0.015			-1.62		-	-
582	-		0.042			-1.72		-	-
556	-			0.033			1.41	-	-
377	-			0.048			-1.42	-	-
398	-			0.017			-1.54	-	-
